# Supplementary material for: Alternative splicing produces structural and functional changes in CUGBP2
Source: BMC Biochem. 2012 Mar 20;13:6. doi: 10.1186/1471-2091-13-6 (PMC3368720; doi:10.1186/1471-2091-13-6)
Supplement: Additional file 2 — Additional file 1A. The pdb file of the predicted CUGBP2 RRM3 at 0 ns. [file 1471-2091-13-6-S2.PDB]

REMARK                                                              
ATOM      1  N   GLU     1      38.172  52.012  27.693
ATOM      2 1H   GLU     1      37.469  51.970  28.423
ATOM      3 2H   GLU     1      38.421  52.979  27.518
ATOM      4 2H   GLU     1      37.802  51.600  26.844
ATOM      5  CA  GLU     1      39.363  51.270  28.118
ATOM      6  HA  GLU     1      39.071  50.261  28.323
ATOM      7  CB  GLU     1      40.388  51.247  26.973
ATOM      8 2HB  GLU     1      39.903  50.890  26.085
ATOM      9 3HB  GLU     1      40.744  52.246  26.810
ATOM     10  CG  GLU     1      41.588  50.341  27.276
ATOM     11 2HG  GLU     1      42.106  50.719  28.136
ATOM     12 3HG  GLU     1      41.237  49.347  27.478
ATOM     13  CD  GLU     1      42.554  50.302  26.083
ATOM     14  OE1 GLU     1      42.392  49.431  25.195
ATOM     15  OE2 GLU     1      43.484  51.142  26.024
ATOM     16  C   GLU     1      39.955  51.869  29.409
ATOM     17  O   GLU     1      40.252  53.065  29.481
ATOM     18  N   GLY     2      40.102  51.027  30.439
ATOM     19  H   GLY     2      39.920  50.048  30.271
ATOM     20  CA  GLY     2      40.509  51.418  31.798
ATOM     21  HA2 GLY     2      41.187  50.677  32.175
ATOM     22  HA3 GLY     2      41.010  52.365  31.742
ATOM     23  C   GLY     2      39.338  51.547  32.778
ATOM     24  O   GLY     2      39.565  51.664  33.980
ATOM     25  N   ALA     3      38.094  51.478  32.291
ATOM     26  H   ALA     3      37.988  51.452  31.287
ATOM     27  CA  ALA     3      36.871  51.437  33.100
ATOM     28  HA  ALA     3      37.097  51.863  34.055
ATOM     29  CB  ALA     3      35.815  52.327  32.429
ATOM     30 1HB  ALA     3      36.191  53.360  32.367
ATOM     31 2HB  ALA     3      35.608  51.951  31.415
ATOM     32 3HB  ALA     3      34.888  52.309  33.023
ATOM     33  C   ALA     3      36.363  50.000  33.336
ATOM     34  O   ALA     3      35.175  49.798  33.579
ATOM     35  N   ASN     4      37.238  48.997  33.218
ATOM     36  H   ASN     4      38.217  49.240  33.167
ATOM     37  CA  ASN     4      36.894  47.570  33.156
ATOM     38  HA  ASN     4      35.851  47.467  33.372
ATOM     39  CB  ASN     4      37.148  47.035  31.723
ATOM     40 2HB  ASN     4      38.053  46.459  31.736
ATOM     41 3HB  ASN     4      36.326  46.401  31.452
ATOM     42  CG  ASN     4      37.288  48.121  30.651
ATOM     43  OD1 ASN     4      38.392  48.502  30.275
ATOM     44  ND2 ASN     4      36.195  48.692  30.180
ATOM     45 1HD2 ASN     4      36.266  49.425  29.489
ATOM     46 2HD2 ASN     4      35.288  48.396  30.511
ATOM     47  C   ASN     4      37.687  46.787  34.223
ATOM     48  O   ASN     4      38.920  46.779  34.201
ATOM     49  N   LEU     5      36.978  46.150  35.163
ATOM     50  H   LEU     5      35.982  46.077  35.014
ATOM     51  CA  LEU     5      37.513  45.548  36.391
ATOM     52  HA  LEU     5      38.579  45.641  36.395
ATOM     53  CB  LEU     5      36.932  46.270  37.628
ATOM     54 2HB  LEU     5      35.902  45.981  37.709
ATOM     55 3HB  LEU     5      37.471  45.914  38.485
ATOM     56  CG  LEU     5      36.978  47.805  37.668
ATOM     57  HG  LEU     5      36.334  48.190  36.906
ATOM     58  CD1 LEU     5      36.464  48.273  39.034
ATOM     59 1HD1 LEU     5      35.429  47.925  39.176
ATOM     60 2HD1 LEU     5      37.103  47.858  39.829
ATOM     61 3HD1 LEU     5      36.491  49.373  39.079
ATOM     62  CD2 LEU     5      38.392  48.334  37.433
ATOM     63 1HD2 LEU     5      39.063  47.947  38.215
ATOM     64 2HD2 LEU     5      38.749  48.002  36.446
ATOM     65 3HD2 LEU     5      38.383  49.434  37.469
ATOM     66  C   LEU     5      37.132  44.072  36.539
ATOM     67  O   LEU     5      35.981  43.702  36.298
ATOM     68  N   PHE     6      38.064  43.267  37.049
ATOM     69  H   PHE     6      39.001  43.635  37.128
ATOM     70  CA  PHE     6      37.841  41.893  37.504
ATOM     71  HA  PHE     6      36.822  41.634  37.304
ATOM     72  CB  PHE     6      38.743  40.918  36.741
ATOM     73 2HB  PHE     6      39.730  41.336  36.692
ATOM     74 3HB  PHE     6      38.773  39.991  37.280
ATOM     75  CG  PHE     6      38.270  40.637  35.328
ATOM     76  CD1 PHE     6      38.615  41.507  34.278
ATOM     77  HD1 PHE     6      39.234  42.375  34.474
ATOM     78  CE1 PHE     6      38.156  41.251  32.973
ATOM     79  HE1 PHE     6      38.419  41.925  32.166
ATOM     80  CZ  PHE     6      37.358  40.124  32.712
ATOM     81  HZ  PHE     6      37.014  39.924  31.704
ATOM     82  CE2 PHE     6      37.007  39.256  33.761
ATOM     83  HE2 PHE     6      36.389  38.388  33.562
ATOM     84  CD2 PHE     6      37.458  39.514  35.068
ATOM     85  HD2 PHE     6      37.181  38.848  35.877
ATOM     86  C   PHE     6      38.068  41.818  39.020
ATOM     87  O   PHE     6      39.027  42.383  39.550
ATOM     88  N   ILE     7      37.144  41.154  39.715
ATOM     89  H   ILE     7      36.462  40.632  39.184
ATOM     90  CA  ILE     7      37.022  41.108  41.180
ATOM     91  HA  ILE     7      37.818  41.672  41.619
ATOM     92  CB  ILE     7      35.661  41.700  41.637
ATOM     93  HB  ILE     7      34.879  41.138  41.170
ATOM     94  CG2 ILE     7      35.512  41.553  43.166
ATOM     95 1HG2 ILE     7      35.554  40.487  43.438
ATOM     96 2HG2 ILE     7      36.330  42.093  43.668
ATOM     97 3HG2 ILE     7      34.545  41.975  43.483
ATOM     98  CG1 ILE     7      35.423  43.200  41.334
ATOM     99 2HG1 ILE     7      34.503  43.480  41.810
ATOM    100 3HG1 ILE     7      36.234  43.747  41.774
ATOM    101  CD1 ILE     7      35.326  43.628  39.868
ATOM    102 1HD1 ILE     7      36.264  43.376  39.349
ATOM    103 2HD1 ILE     7      34.487  43.102  39.387
ATOM    104 3HD1 ILE     7      35.157  44.715  39.813
ATOM    105  C   ILE     7      37.138  39.644  41.616
ATOM    106  O   ILE     7      36.497  38.780  41.025
ATOM    107  N   TYR     8      37.921  39.364  42.655
ATOM    108  H   TYR     8      38.324  40.140  43.160
ATOM    109  CA  TYR     8      38.242  38.006  43.121
ATOM    110  HA  TYR     8      37.567  37.324  42.648
ATOM    111  CB  TYR     8      39.672  37.640  42.689
ATOM    112 2HB  TYR     8      40.350  38.246  43.259
ATOM    113 3HB  TYR     8      39.830  36.606  42.927
ATOM    114  CG  TYR     8      40.004  37.832  41.219
ATOM    115  CD1 TYR     8      40.435  39.090  40.748
ATOM    116  HD1 TYR     8      40.489  39.931  41.430
ATOM    117  CE1 TYR     8      40.795  39.260  39.398
ATOM    118  HE1 TYR     8      41.128  40.228  39.042
ATOM    119  CZ  TYR     8      40.721  38.164  38.506
ATOM    120  OH  TYR     8      41.083  38.310  37.201
ATOM    121  HH  TYR     8      40.972  37.474  36.743
ATOM    122  CE2 TYR     8      40.279  36.907  38.975
ATOM    123  HE2 TYR     8      40.211  36.068  38.292
ATOM    124  CD2 TYR     8      39.927  36.743  40.329
ATOM    125  HD2 TYR     8      39.596  35.775  40.687
ATOM    126  C   TYR     8      38.095  37.846  44.646
ATOM    127  O   TYR     8      38.141  38.823  45.396
ATOM    128  N   HIE     9      37.930  36.594  45.092
ATOM    129  H   HIE     9      37.941  35.869  44.389
ATOM    130  CA  HIE     9      37.734  36.144  46.484
ATOM    131  HA  HIE     9      37.795  35.076  46.455
ATOM    132  CB  HIE     9      38.890  36.604  47.391
ATOM    133 2HB  HIE     9      38.848  37.673  47.478
ATOM    134 3HB  HIE     9      38.758  36.161  48.359
ATOM    135  CG  HIE     9      40.251  36.222  46.876
ATOM    136  ND1 HIE     9      40.765  34.925  46.823
ATOM    137  CE1 HIE     9      41.994  35.047  46.293
ATOM    138  HE1 HIE     9      42.671  34.220  46.114
ATOM    139  NE2 HIE     9      42.270  36.334  46.015
ATOM    140  HE2 HIE     9      43.128  36.685  45.613
ATOM    141  CD2 HIE     9      41.176  37.088  46.375
ATOM    142  HD2 HIE     9      41.071  38.163  46.279
ATOM    143  C   HIE     9      36.327  36.469  47.047
ATOM    144  O   HIE     9      36.148  36.636  48.257
ATOM    145  N   LEU    10      35.323  36.574  46.168
ATOM    146  H   LEU    10      35.536  36.427  45.192
ATOM    147  CA  LEU    10      33.930  36.889  46.524
ATOM    148  HA  LEU    10      33.927  37.781  47.115
ATOM    149  CB  LEU    10      33.109  37.152  45.242
ATOM    150 2HB  LEU    10      33.287  36.344  44.559
ATOM    151 3HB  LEU    10      32.070  37.173  45.509
ATOM    152  CG  LEU    10      33.447  38.473  44.522
ATOM    153  HG  LEU    10      34.510  38.552  44.426
ATOM    154  CD1 LEU    10      32.820  38.476  43.120
ATOM    155 1HD1 LEU    10      33.219  37.631  42.538
ATOM    156 2HD1 LEU    10      31.727  38.378  43.207
ATOM    157 3HD1 LEU    10      33.064  39.421  42.611
ATOM    158  CD2 LEU    10      32.927  39.687  45.311
ATOM    159 1HD2 LEU    10      31.833  39.615  45.417
ATOM    160 2HD2 LEU    10      33.392  39.703  46.309
ATOM    161 3HD2 LEU    10      33.184  40.612  44.772
ATOM    162  C   LEU    10      33.290  35.753  47.353
ATOM    163  O   LEU    10      33.652  34.591  47.147
ATOM    164  N   PRO    11      32.336  36.053  48.260
ATOM    165  CD  PRO    11      31.956  37.385  48.717
ATOM    166 2HD  PRO    11      31.283  37.844  48.018
ATOM    167 3HD  PRO    11      32.825  38.003  48.835
ATOM    168  CG  PRO    11      31.266  37.172  50.061
ATOM    169 2HG  PRO    11      30.539  37.939  50.248
ATOM    170 3HG  PRO    11      31.979  37.152  50.863
ATOM    171  CB  PRO    11      30.598  35.812  49.884
ATOM    172 2HB  PRO    11      29.638  35.917  49.417
ATOM    173 3HB  PRO    11      30.484  35.317  50.829
ATOM    174  CA  PRO    11      31.563  35.038  48.977
ATOM    175  HA  PRO    11      32.224  34.455  49.583
ATOM    176  C   PRO    11      30.795  34.107  48.028
ATOM    177  O   PRO    11      30.350  34.529  46.961
ATOM    178  N   GLN    12      30.581  32.852  48.438
ATOM    179  H   GLN    12      30.953  32.571  49.334
ATOM    180  CA  GLN    12      29.830  31.856  47.651
ATOM    181  HA  GLN    12      30.231  31.868  46.659
ATOM    182  CB  GLN    12      30.080  30.453  48.227
ATOM    183 2HB  GLN    12      29.642  29.735  47.561
ATOM    184 3HB  GLN    12      31.140  30.295  48.275
ATOM    185  CG  GLN    12      29.496  30.222  49.633
ATOM    186 2HG  GLN    12      29.940  30.922  50.314
ATOM    187 3HG  GLN    12      28.435  30.380  49.600
ATOM    188  CD  GLN    12      29.772  28.801  50.130
ATOM    189  OE1 GLN    12      30.855  28.476  50.602
ATOM    190  NE2 GLN    12      28.815  27.897  50.045
ATOM    191 1HE2 GLN    12      28.981  26.954  50.367
ATOM    192 2HE2 GLN    12      27.917  28.148  49.657
ATOM    193  C   GLN    12      28.318  32.150  47.538
ATOM    194  O   GLN    12      27.607  31.500  46.770
ATOM    195  N   GLU    13      27.830  33.126  48.307
ATOM    196  H   GLU    13      28.475  33.577  48.940
ATOM    197  CA  GLU    13      26.440  33.604  48.317
ATOM    198  HA  GLU    13      25.830  32.824  47.910
ATOM    199  CB  GLU    13      25.993  33.827  49.769
ATOM    200 2HB  GLU    13      24.944  34.051  49.764
ATOM    201 3HB  GLU    13      26.162  32.918  50.313
ATOM    202  CG  GLU    13      26.720  34.964  50.503
ATOM    203 2HG  GLU    13      27.774  34.764  50.506
ATOM    204 3HG  GLU    13      26.533  35.889  49.993
ATOM    205  CD  GLU    13      26.224  35.077  51.952
ATOM    206  OE1 GLU    13      25.240  35.812  52.205
ATOM    207  OE2 GLU    13      26.816  34.432  52.850
ATOM    208  C   GLU    13      26.201  34.868  47.467
ATOM    209  O   GLU    13      25.051  35.238  47.219
ATOM    210  N   PHE    14      27.272  35.527  47.011
ATOM    211  H   PHE    14      28.185  35.183  47.273
ATOM    212  CA  PHE    14      27.207  36.717  46.154
ATOM    213  HA  PHE    14      26.457  37.369  46.550
ATOM    214  CB  PHE    14      28.552  37.473  46.172
ATOM    215 2HB  PHE    14      29.313  36.792  46.501
ATOM    216 3HB  PHE    14      28.768  37.794  45.171
ATOM    217  CG  PHE    14      28.586  38.691  47.075
ATOM    218  CD1 PHE    14      28.257  38.577  48.439
ATOM    219  HD1 PHE    14      27.987  37.611  48.851
ATOM    220  CE1 PHE    14      28.277  39.713  49.269
ATOM    221  HE1 PHE    14      28.026  39.621  50.320
ATOM    222  CZ  PHE    14      28.622  40.967  48.736
ATOM    223  HZ  PHE    14      28.631  41.843  49.374
ATOM    224  CE2 PHE    14      28.955  41.084  47.375
ATOM    225  HE2 PHE    14      29.224  42.051  46.965
ATOM    226  CD2 PHE    14      28.940  39.949  46.546
ATOM    227  HD2 PHE    14      29.201  40.041  45.498
ATOM    228  C   PHE    14      26.809  36.355  44.715
ATOM    229  O   PHE    14      27.458  35.528  44.069
ATOM    230  N   GLY    15      25.764  37.016  44.210
ATOM    231  H   GLY    15      25.214  37.571  44.851
ATOM    232  CA  GLY    15      25.347  37.005  42.805
ATOM    233  HA2 GLY    15      25.877  36.225  42.293
ATOM    234  HA3 GLY    15      24.293  36.811  42.758
ATOM    235  C   GLY    15      25.635  38.336  42.109
ATOM    236  O   GLY    15      26.279  39.231  42.658
ATOM    237  N   ASP    16      25.133  38.473  40.883
ATOM    238  H   ASP    16      24.530  37.742  40.533
ATOM    239  CA  ASP    16      25.402  39.623  40.007
ATOM    240  HA  ASP    16      26.461  39.712  39.886
ATOM    241  CB  ASP    16      24.780  39.366  38.628
ATOM    242 2HB  ASP    16      23.712  39.424  38.719
ATOM    243 3HB  ASP    16      25.122  40.126  37.952
ATOM    244  CG  ASP    16      25.146  37.996  38.046
ATOM    245  OD1 ASP    16      26.220  37.894  37.412
ATOM    246  OD2 ASP    16      24.372  37.034  38.252
ATOM    247  C   ASP    16      24.866  40.952  40.571
ATOM    248  O   ASP    16      25.473  42.003  40.370
ATOM    249  N   GLN    17      23.747  40.898  41.302
ATOM    250  H   GLN    17      23.298  40.001  41.416
ATOM    251  CA  GLN    17      23.133  42.062  41.948
ATOM    252  HA  GLN    17      23.194  42.889  41.272
ATOM    253  CB  GLN    17      21.647  41.785  42.231
ATOM    254 2HB  GLN    17      21.569  40.876  42.796
ATOM    255 3HB  GLN    17      21.251  42.599  42.807
ATOM    256  CG  GLN    17      20.811  41.639  40.947
ATOM    257 2HG  GLN    17      20.926  42.530  40.360
ATOM    258 3HG  GLN    17      21.178  40.797  40.393
ATOM    259  CD  GLN    17      19.318  41.427  41.228
ATOM    260  OE1 GLN    17      18.911  40.731  42.151
ATOM    261  NE2 GLN    17      18.435  42.018  40.446
ATOM    262 1HE2 GLN    17      17.447  41.892  40.614
ATOM    263 2HE2 GLN    17      18.747  42.597  39.679
ATOM    264  C   GLN    17      23.857  42.451  43.245
ATOM    265  O   GLN    17      23.920  43.634  43.574
ATOM    266  N   ASP    18      24.453  41.491  43.961
ATOM    267  H   ASP    18      24.353  40.533  43.658
ATOM    268  CA  ASP    18      25.245  41.765  45.166
ATOM    269  HA  ASP    18      24.683  42.422  45.796
ATOM    270  CB  ASP    18      25.517  40.468  45.940
ATOM    271 2HB  ASP    18      26.103  39.815  45.322
ATOM    272 3HB  ASP    18      26.068  40.708  46.829
ATOM    273  CG  ASP    18      24.229  39.739  46.342
ATOM    274  OD1 ASP    18      23.569  40.171  47.317
ATOM    275  OD2 ASP    18      23.898  38.726  45.683
ATOM    276  C   ASP    18      26.564  42.458  44.800
ATOM    277  O   ASP    18      26.953  43.433  45.447
ATOM    278  N   ILE    19      27.209  42.014  43.711
ATOM    279  H   ILE    19      26.865  41.180  43.257
ATOM    280  CA  ILE    19      28.383  42.674  43.148
ATOM    281  HA  ILE    19      29.108  42.788  43.926
ATOM    282  CB  ILE    19      29.014  41.837  42.021
ATOM    283  HB  ILE    19      28.312  41.741  41.219
ATOM    284  CG2 ILE    19      30.276  42.508  41.501
ATOM    285 1HG2 ILE    19      30.026  43.506  41.108
ATOM    286 2HG2 ILE    19      31.003  42.608  42.322
ATOM    287 3HG2 ILE    19      30.712  41.896  40.697
ATOM    288  CG1 ILE    19      29.383  40.443  42.534
ATOM    289 2HG1 ILE    19      28.484  39.952  42.854
ATOM    290 3HG1 ILE    19      29.824  39.891  41.726
ATOM    291  CD1 ILE    19      30.357  40.456  43.690
ATOM    292 1HD1 ILE    19      31.292  40.947  43.377
ATOM    293 2HD1 ILE    19      29.917  41.009  44.534
ATOM    294 3HD1 ILE    19      30.572  39.422  44.001
ATOM    295  C   ILE    19      28.046  44.068  42.598
ATOM    296  O   ILE    19      28.828  44.997  42.791
ATOM    297  N   LEU    20      26.871  44.249  41.979
ATOM    298  H   LEU    20      26.283  43.444  41.815
ATOM    299  CA  LEU    20      26.401  45.563  41.529
ATOM    300  HA  LEU    20      27.147  45.978  40.884
ATOM    301  CB  LEU    20      25.104  45.398  40.712
ATOM    302 2HB  LEU    20      25.318  44.780  39.861
ATOM    303 3HB  LEU    20      24.375  44.913  41.332
ATOM    304  CG  LEU    20      24.505  46.726  40.208
ATOM    305  HG  LEU    20      24.318  47.350  41.057
ATOM    306  CD1 LEU    20      25.449  47.478  39.261
ATOM    307 1HD1 LEU    20      26.388  47.709  39.787
ATOM    308 2HD1 LEU    20      25.665  46.850  38.383
ATOM    309 3HD1 LEU    20      24.971  48.415  38.934
ATOM    310  CD2 LEU    20      23.168  46.463  39.506
ATOM    311 1HD2 LEU    20      23.329  45.790  38.650
ATOM    312 2HD2 LEU    20      22.467  45.995  40.215
ATOM    313 3HD2 LEU    20      22.747  47.416  39.149
ATOM    314  C   LEU    20      26.212  46.521  42.712
ATOM    315  O   LEU    20      26.756  47.623  42.694
ATOM    316  N   GLN    21      25.475  46.110  43.748
ATOM    317  H   GLN    21      25.078  45.182  43.718
ATOM    318  CA  GLN    21      25.215  46.944  44.928
ATOM    319  HA  GLN    21      24.788  47.866  44.593
ATOM    320  CB  GLN    21      24.189  46.248  45.837
ATOM    321 2HB  GLN    21      24.481  45.223  45.959
ATOM    322 3HB  GLN    21      24.192  46.737  46.792
ATOM    323  CG  GLN    21      22.757  46.286  45.271
ATOM    324 2HG  GLN    21      22.779  45.886  44.276
ATOM    325 3HG  GLN    21      22.135  45.670  45.891
ATOM    326  CD  GLN    21      22.137  47.688  45.211
ATOM    327  OE1 GLN    21      22.480  48.598  45.956
ATOM    328  NE2 GLN    21      21.196  47.920  44.319
ATOM    329 1HE2 GLN    21      20.772  48.835  44.259
ATOM    330 2HE2 GLN    21      20.899  47.183  43.695
ATOM    331  C   GLN    21      26.500  47.272  45.710
ATOM    332  O   GLN    21      26.611  48.359  46.277
ATOM    333  N   MET    22      27.495  46.376  45.697
ATOM    334  H   MET    22      27.320  45.483  45.258
ATOM    335  CA  MET    22      28.824  46.605  46.279
ATOM    336  HA  MET    22      28.685  46.964  47.277
ATOM    337  CB  MET    22      29.549  45.250  46.366
ATOM    338 2HB  MET    22      28.997  44.615  47.032
ATOM    339 3HB  MET    22      29.565  44.813  45.386
ATOM    340  CG  MET    22      30.992  45.344  46.875
ATOM    341 2HG  MET    22      31.543  45.984  46.213
ATOM    342 3HG  MET    22      30.976  45.775  47.858
ATOM    343  SD  MET    22      31.845  43.749  46.966
ATOM    344  CE  MET    22      31.400  43.280  48.652
ATOM    345 1HE  MET    22      31.778  44.038  49.356
ATOM    346 2HE  MET    22      30.304  43.214  48.738
ATOM    347 3HE  MET    22      31.846  42.302  48.891
ATOM    348  C   MET    22      29.647  47.659  45.512
ATOM    349  O   MET    22      30.455  48.351  46.132
ATOM    350  N   PHE    23      29.438  47.811  44.196
ATOM    351  H   PHE    23      28.677  47.294  43.779
ATOM    352  CA  PHE    23      30.239  48.677  43.316
ATOM    353  HA  PHE    23      31.086  48.984  43.894
ATOM    354  CB  PHE    23      30.800  47.841  42.147
ATOM    355 2HB  PHE    23      30.046  47.143  41.837
ATOM    356 3HB  PHE    23      31.029  48.504  41.335
ATOM    357  CG  PHE    23      32.063  47.060  42.503
ATOM    358  CD1 PHE    23      32.013  45.982  43.409
ATOM    359  HD1 PHE    23      31.057  45.650  43.796
ATOM    360  CE1 PHE    23      33.192  45.333  43.815
ATOM    361  HE1 PHE    23      33.142  44.509  44.518
ATOM    362  CZ  PHE    23      34.435  45.750  43.312
ATOM    363  HZ  PHE    23      35.347  45.272  43.651
ATOM    364  CE2 PHE    23      34.492  46.788  42.369
ATOM    365  HE2 PHE    23      35.446  47.089  41.951
ATOM    366  CD2 PHE    23      33.311  47.438  41.966
ATOM    367  HD2 PHE    23      33.361  48.237  41.235
ATOM    368  C   PHE    23      29.529  49.975  42.876
ATOM    369  O   PHE    23      30.198  50.919  42.450
ATOM    370  N   MET    24      28.211  50.104  43.073
ATOM    371  H   MET    24      27.695  49.282  43.354
ATOM    372  CA  MET    24      27.462  51.359  42.908
ATOM    373  HA  MET    24      27.424  51.577  41.861
ATOM    374  CB  MET    24      26.022  51.192  43.396
ATOM    375 2HB  MET    24      25.497  52.110  43.217
ATOM    376 3HB  MET    24      25.564  50.402  42.832
ATOM    377  CG  MET    24      25.903  50.854  44.875
ATOM    378 2HG  MET    24      26.424  49.934  45.060
ATOM    379 3HG  MET    24      26.356  51.642  45.445
ATOM    380  SD  MET    24      24.193  50.665  45.410
ATOM    381  CE  MET    24      23.663  52.376  45.462
ATOM    382 1HE  MET    24      24.289  52.933  46.177
ATOM    383 2HE  MET    24      23.764  52.822  44.461
ATOM    384 3HE  MET    24      22.610  52.425  45.781
ATOM    385  C   MET    24      28.057  52.602  43.623
ATOM    386  O   MET    24      27.973  53.682  43.029
ATOM    387  N   PRO    25      28.645  52.516  44.842
ATOM    388  CD  PRO    25      28.649  51.361  45.732
ATOM    389 2HD  PRO    25      29.483  50.723  45.509
ATOM    390 3HD  PRO    25      27.736  50.807  45.626
ATOM    391  CG  PRO    25      28.770  51.913  47.148
ATOM    392 2HG  PRO    25      29.256  51.213  47.799
ATOM    393 3HG  PRO    25      27.809  52.168  47.551
ATOM    394  CB  PRO    25      29.626  53.154  46.931
ATOM    395 2HB  PRO    25      30.668  52.900  46.894
ATOM    396 3HB  PRO    25      29.461  53.875  47.708
ATOM    397  CA  PRO    25      29.142  53.685  45.577
ATOM    398  HA  PRO    25      28.319  54.346  45.751
ATOM    399  C   PRO    25      30.263  54.484  44.894
ATOM    400  O   PRO    25      30.495  55.631  45.276
ATOM    401  N   PHE    26      30.956  53.908  43.902
ATOM    402  H   PHE    26      30.641  53.011  43.561
ATOM    403  CA  PHE    26      32.149  54.506  43.281
ATOM    404  HA  PHE    26      32.521  55.248  43.956
ATOM    405  CB  PHE    26      33.230  53.423  43.150
ATOM    406 2HB  PHE    26      32.978  52.787  42.323
ATOM    407 3HB  PHE    26      34.171  53.902  42.959
ATOM    408  CG  PHE    26      33.369  52.564  44.395
ATOM    409  CD1 PHE    26      33.744  53.148  45.619
ATOM    410  HD1 PHE    26      34.030  54.193  45.655
ATOM    411  CE1 PHE    26      33.749  52.378  46.796
ATOM    412  HE1 PHE    26      34.024  52.834  47.740
ATOM    413  CZ  PHE    26      33.398  51.018  46.748
ATOM    414  HZ  PHE    26      33.399  50.425  47.655
ATOM    415  CE2 PHE    26      33.046  50.428  45.523
ATOM    416  HE2 PHE    26      32.798  49.374  45.481
ATOM    417  CD2 PHE    26      33.015  51.203  44.353
ATOM    418  HD2 PHE    26      32.717  50.751  43.414
ATOM    419  C   PHE    26      31.858  55.208  41.942
ATOM    420  O   PHE    26      32.722  55.910  41.412
ATOM    421  N   GLY    27      30.632  55.062  41.424
ATOM    422  H   GLY    27      30.017  54.396  41.869
ATOM    423  CA  GLY    27      30.109  55.791  40.261
ATOM    424  HA2 GLY    27      29.599  56.666  40.615
ATOM    425  HA3 GLY    27      30.939  56.084  39.648
ATOM    426  C   GLY    27      29.137  54.989  39.397
ATOM    427  O   GLY    27      28.590  53.970  39.819
ATOM    428  N   ASN    28      28.903  55.471  38.175
ATOM    429  H   ASN    28      29.434  56.276  37.873
ATOM    430  CA  ASN    28      27.923  54.905  37.243
ATOM    431  HA  ASN    28      27.019  54.726  37.787
ATOM    432  CB  ASN    28      27.618  55.951  36.155
ATOM    433 2HB  ASN    28      27.293  56.854  36.634
ATOM    434 3HB  ASN    28      28.520  56.143  35.606
ATOM    435  CG  ASN    28      26.536  55.511  35.168
ATOM    436  OD1 ASN    28      25.814  54.543  35.377
ATOM    437  ND2 ASN    28      26.387  56.222  34.065
ATOM    438 1HD2 ASN    28      25.681  55.965  33.390
ATOM    439 2HD2 ASN    28      26.979  57.022  33.896
ATOM    440  C   ASN    28      28.398  53.556  36.658
ATOM    441  O   ASN    28      29.175  53.526  35.699
ATOM    442  N   VAL    29      27.929  52.445  37.235
ATOM    443  H   VAL    29      27.343  52.551  38.051
ATOM    444  CA  VAL    29      28.207  51.076  36.763
ATOM    445  HA  VAL    29      29.245  51.016  36.512
ATOM    446  CB  VAL    29      27.913  50.014  37.854
ATOM    447  HB  VAL    29      26.882  50.087  38.131
ATOM    448  CG1 VAL    29      28.180  48.593  37.334
ATOM    449 1HG1 VAL    29      27.533  48.392  36.466
ATOM    450 2HG1 VAL    29      29.236  48.504  37.034
ATOM    451 3HG1 VAL    29      27.962  47.864  38.130
ATOM    452  CG2 VAL    29      28.774  50.221  39.112
ATOM    453 1HG2 VAL    29      29.839  50.150  38.843
ATOM    454 2HG2 VAL    29      28.568  51.215  39.538
ATOM    455 3HG2 VAL    29      28.530  49.446  39.855
ATOM    456  C   VAL    29      27.391  50.787  35.493
ATOM    457  O   VAL    29      26.170  50.941  35.480
ATOM    458  N   ILE    30      28.080  50.347  34.440
ATOM    459  H   ILE    30      29.083  50.291  34.544
ATOM    460  CA  ILE    30      27.522  49.934  33.138
ATOM    461  HA  ILE    30      26.608  50.467  32.979
ATOM    462  CB  ILE    30      28.484  50.265  31.982
ATOM    463  HB  ILE    30      29.437  49.821  32.181
ATOM    464  CG2 ILE    30      27.944  49.721  30.667
ATOM    465 1HG2 ILE    30      27.835  48.628  30.739
ATOM    466 2HG2 ILE    30      26.963  50.175  30.457
ATOM    467 3HG2 ILE    30      28.644  49.967  29.853
ATOM    468  CG1 ILE    30      28.654  51.779  31.846
ATOM    469 2HG1 ILE    30      27.731  52.192  31.487
ATOM    470 3HG1 ILE    30      28.874  52.183  32.816
ATOM    471  CD1 ILE    30      29.759  52.188  30.898
ATOM    472 1HD1 ILE    30      30.718  51.783  31.256
ATOM    473 2HD1 ILE    30      29.546  51.792  29.893
ATOM    474 3HD1 ILE    30      29.818  53.287  30.855
ATOM    475  C   ILE    30      27.213  48.430  33.123
ATOM    476  O   ILE    30      26.198  48.024  32.561
ATOM    477  N   SER    31      28.043  47.611  33.773
ATOM    478  H   SER    31      28.827  48.026  34.256
ATOM    479  CA  SER    31      27.898  46.149  33.837
ATOM    480  HA  SER    31      26.859  45.901  33.778
ATOM    481  CB  SER    31      28.636  45.477  32.671
ATOM    482 2HB  SER    31      29.637  45.861  32.628
ATOM    483 3HB  SER    31      28.667  44.419  32.846
ATOM    484  OG  SER    31      28.003  45.715  31.426
ATOM    485  HG  SER    31      28.496  45.278  30.728
ATOM    486  C   SER    31      28.464  45.600  35.151
ATOM    487  O   SER    31      29.448  46.130  35.667
ATOM    488  N   ALA    32      27.871  44.518  35.661
ATOM    489  H   ALA    32      27.040  44.188  35.191
ATOM    490  CA  ALA    32      28.309  43.765  36.835
ATOM    491  HA  ALA    32      29.374  43.833  36.911
ATOM    492  CB  ALA    32      27.682  44.382  38.091
ATOM    493 1HB  ALA    32      28.003  45.431  38.184
ATOM    494 2HB  ALA    32      26.585  44.339  38.012
ATOM    495 3HB  ALA    32      28.009  43.819  38.979
ATOM    496  C   ALA    32      27.918  42.290  36.658
ATOM    497  O   ALA    32      26.810  41.981  36.217
ATOM    498  N   LYS    33      28.819  41.367  36.987
ATOM    499  H   LYS    33      29.639  41.659  37.499
ATOM    500  CA  LYS    33      28.682  39.948  36.645
ATOM    501  HA  LYS    33      27.646  39.680  36.646
ATOM    502  CB  LYS    33      29.255  39.781  35.219
ATOM    503 2HB  LYS    33      28.777  40.506  34.589
ATOM    504 3HB  LYS    33      30.307  39.986  35.265
ATOM    505  CG  LYS    33      29.078  38.403  34.560
ATOM    506 2HG  LYS    33      29.738  38.336  33.717
ATOM    507 3HG  LYS    33      29.332  37.643  35.274
ATOM    508  CD  LYS    33      27.640  38.170  34.081
ATOM    509 2HD  LYS    33      26.997  38.067  34.933
ATOM    510 3HD  LYS    33      27.323  39.010  33.494
ATOM    511  CE  LYS    33      27.555  36.898  33.228
ATOM    512 2HE  LYS    33      28.252  36.977  32.416
ATOM    513 3HE  LYS    33      27.811  36.053  33.838
ATOM    514  NZ  LYS    33      26.190  36.696  32.674
ATOM    515  HZ1 LYS    33      25.525  36.614  33.435
ATOM    516  HZ2 LYS    33      25.941  37.488  32.091
ATOM    517  HZ3 LYS    33      26.173  35.848  32.118
ATOM    518  C   LYS    33      29.443  39.050  37.634
ATOM    519  O   LYS    33      30.584  39.352  37.973
ATOM    520  N   VAL    34      28.862  37.926  38.046
ATOM    521  H   VAL    34      27.887  37.795  37.816
ATOM    522  CA  VAL    34      29.527  36.857  38.811
ATOM    523  HA  VAL    34      30.555  37.122  38.945
ATOM    524  CB  VAL    34      28.887  36.649  40.203
ATOM    525  HB  VAL    34      27.844  36.447  40.074
ATOM    526  CG1 VAL    34      29.532  35.461  40.942
ATOM    527 1HG1 VAL    34      29.393  34.542  40.351
ATOM    528 2HG1 VAL    34      30.608  35.652  41.076
ATOM    529 3HG1 VAL    34      29.056  35.339  41.927
ATOM    530  CG2 VAL    34      29.040  37.904  41.079
ATOM    531 1HG2 VAL    34      30.109  38.129  41.214
ATOM    532 2HG2 VAL    34      28.545  38.756  40.589
ATOM    533 3HG2 VAL    34      28.576  37.725  42.061
ATOM    534  C   VAL    34      29.459  35.574  37.985
ATOM    535  O   VAL    34      28.389  35.189  37.512
ATOM    536  N   PHE    35      30.611  34.930  37.794
ATOM    537  H   PHE    35      31.441  35.296  38.237
ATOM    538  CA  PHE    35      30.738  33.723  36.978
ATOM    539  HA  PHE    35      30.060  33.813  36.155
ATOM    540  CB  PHE    35      32.161  33.661  36.406
ATOM    541 2HB  PHE    35      32.856  33.609  37.221
ATOM    542 3HB  PHE    35      32.250  32.778  35.803
ATOM    543  CG  PHE    35      32.505  34.871  35.550
ATOM    544  CD1 PHE    35      31.968  34.996  34.253
ATOM    545  HD1 PHE    35      31.339  34.210  33.850
ATOM    546  CE1 PHE    35      32.246  36.138  33.479
ATOM    547  HE1 PHE    35      31.828  36.232  32.483
ATOM    548  CZ  PHE    35      33.065  37.158  33.996
ATOM    549  HZ  PHE    35      33.280  38.037  33.399
ATOM    550  CE2 PHE    35      33.604  37.036  35.288
ATOM    551  HE2 PHE    35      34.240  37.818  35.686
ATOM    552  CD2 PHE    35      33.318  35.898  36.064
ATOM    553  HD2 PHE    35      33.727  35.812  37.064
ATOM    554  C   PHE    35      30.337  32.475  37.781
ATOM    555  O   PHE    35      30.595  32.387  38.982
ATOM    556  N   ILE    36      29.681  31.515  37.123
ATOM    557  H   ILE    36      29.631  31.589  36.117
ATOM    558  CA  ILE    36      29.023  30.354  37.754
ATOM    559  HA  ILE    36      29.192  30.402  38.809
ATOM    560  CB  ILE    36      27.493  30.406  37.500
ATOM    561  HB  ILE    36      27.343  30.255  36.451
ATOM    562  CG2 ILE    36      26.774  29.258  38.230
ATOM    563 1HG2 ILE    36      27.160  28.293  37.866
ATOM    564 2HG2 ILE    36      26.955  29.341  39.313
ATOM    565 3HG2 ILE    36      25.692  29.318  38.033
ATOM    566  CG1 ILE    36      26.826  31.756  37.867
ATOM    567 2HG1 ILE    36      27.264  32.516  37.249
ATOM    568 3HG1 ILE    36      25.779  31.675  37.646
ATOM    569  CD1 ILE    36      26.963  32.205  39.329
ATOM    570 1HD1 ILE    36      26.506  31.451  39.989
ATOM    571 2HD1 ILE    36      28.029  32.315  39.581
ATOM    572 3HD1 ILE    36      26.452  33.171  39.466
ATOM    573  C   ILE    36      29.627  29.047  37.226
ATOM    574  O   ILE    36      29.817  28.887  36.019
ATOM    575  N   ASP    37      29.933  28.112  38.125
ATOM    576  H   ASP    37      29.811  28.339  39.102
ATOM    577  CA  ASP    37      30.434  26.777  37.791
ATOM    578  HA  ASP    37      31.159  26.875  37.011
ATOM    579  CB  ASP    37      31.127  26.173  39.021
ATOM    580 2HB  ASP    37      31.856  26.870  39.387
ATOM    581 3HB  ASP    37      30.391  25.993  39.781
ATOM    582  CG  ASP    37      31.830  24.848  38.684
ATOM    583  OD1 ASP    37      31.128  23.855  38.381
ATOM    584  OD2 ASP    37      33.083  24.817  38.694
ATOM    585  C   ASP    37      29.297  25.874  37.283
ATOM    586  O   ASP    37      28.276  25.690  37.947
ATOM    587  N   LYS    38      29.476  25.285  36.098
ATOM    588  H   LYS    38      30.380  25.365  35.656
ATOM    589  CA  LYS    38      28.426  24.527  35.404
ATOM    590  HA  LYS    38      27.518  25.083  35.511
ATOM    591  CB  LYS    38      28.750  24.481  33.896
ATOM    592 2HB  LYS    38      29.614  23.860  33.762
ATOM    593 3HB  LYS    38      27.912  24.041  33.391
ATOM    594  CG  LYS    38      29.039  25.845  33.237
ATOM    595 2HG  LYS    38      29.939  26.243  33.665
ATOM    596 3HG  LYS    38      29.182  25.688  32.185
ATOM    597  CD  LYS    38      27.914  26.880  33.424
ATOM    598 2HD  LYS    38      27.017  26.498  32.976
ATOM    599 3HD  LYS    38      27.754  27.029  34.474
ATOM    600  CE  LYS    38      28.250  28.234  32.779
ATOM    601 2HE  LYS    38      27.505  28.948  33.074
ATOM    602 3HE  LYS    38      29.211  28.553  33.133
ATOM    603  NZ  LYS    38      28.287  28.171  31.293
ATOM    604  HZ1 LYS    38      28.993  27.505  31.000
ATOM    605  HZ2 LYS    38      27.381  27.878  30.944
ATOM    606  HZ3 LYS    38      28.512  29.087  30.921
ATOM    607  C   LYS    38      28.162  23.119  35.984
ATOM    608  O   LYS    38      27.188  22.474  35.587
ATOM    609  N   GLN    39      28.976  22.649  36.937
ATOM    610  H   GLN    39      29.743  23.236  37.233
ATOM    611  CA  GLN    39      28.829  21.336  37.581
ATOM    612  HA  GLN    39      28.229  20.723  36.941
ATOM    613  CB  GLN    39      30.207  20.657  37.728
ATOM    614 2HB  GLN    39      30.774  21.211  38.451
ATOM    615 3HB  GLN    39      30.048  19.658  38.087
ATOM    616  CG  GLN    39      31.039  20.571  36.434
ATOM    617 2HG  GLN    39      31.262  21.568  36.105
ATOM    618 3HG  GLN    39      31.953  20.053  36.650
ATOM    619  CD  GLN    39      30.318  19.835  35.302
ATOM    620  OE1 GLN    39      29.737  20.434  34.405
ATOM    621  NE2 GLN    39      30.313  18.516  35.298
ATOM    622 1HE2 GLN    39      29.839  18.015  34.560
ATOM    623 2HE2 GLN    39      30.783  18.007  36.033
ATOM    624  C   GLN    39      28.127  21.415  38.951
ATOM    625  O   GLN    39      27.639  20.388  39.432
ATOM    626  N   THR    40      28.046  22.608  39.567
ATOM    627  H   THR    40      28.405  23.414  39.076
ATOM    628  CA  THR    40      27.469  22.825  40.911
ATOM    629  HA  THR    40      26.984  21.918  41.207
ATOM    630  CB  THR    40      28.575  23.117  41.933
ATOM    631  HB  THR    40      28.127  23.254  42.895
ATOM    632  CG2 THR    40      29.614  21.997  42.030
ATOM    633 1HG2 THR    40      29.118  21.062  42.333
ATOM    634 2HG2 THR    40      30.095  21.856  41.050
ATOM    635 3HG2 THR    40      30.376  22.267  42.777
ATOM    636  OG1 THR    40      29.226  24.313  41.562
ATOM    637  HG1 THR    40      29.922  24.508  42.194
ATOM    638  C   THR    40      26.434  23.947  40.973
ATOM    639  O   THR    40      25.687  24.018  41.948
ATOM    640  N   ASN    41      26.392  24.827  39.966
ATOM    641  H   ASN    41      26.981  24.633  39.169
ATOM    642  CA  ASN    41      25.575  26.049  39.901
ATOM    643  HA  ASN    41      25.792  26.500  38.955
ATOM    644  CB  ASN    41      24.067  25.721  39.881
ATOM    645 2HB  ASN    41      23.800  25.271  40.818
ATOM    646 3HB  ASN    41      23.518  26.634  39.754
ATOM    647  CG  ASN    41      23.692  24.763  38.753
ATOM    648  OD1 ASN    41      23.539  23.562  38.948
ATOM    649  ND2 ASN    41      23.529  25.264  37.539
ATOM    650 1HD2 ASN    41      23.280  24.657  36.771
ATOM    651 2HD2 ASN    41      23.654  26.254  37.380
ATOM    652  C   ASN    41      25.956  27.101  40.974
ATOM    653  O   ASN    41      25.206  28.053  41.209
ATOM    654  N   LEU    42      27.120  26.947  41.620
ATOM    655  H   LEU    42      27.658  26.118  41.414
ATOM    656  CA  LEU    42      27.677  27.885  42.603
ATOM    657  HA  LEU    42      26.868  28.376  43.103
ATOM    658  CB  LEU    42      28.498  27.101  43.647
ATOM    659 2HB  LEU    42      29.296  26.600  43.134
ATOM    660 3HB  LEU    42      28.908  27.805  44.345
ATOM    661  CG  LEU    42      27.703  26.044  44.445
ATOM    662  HG  LEU    42      27.216  25.392  43.751
ATOM    663  CD1 LEU    42      28.664  25.210  45.302
ATOM    664 1HD1 LEU    42      29.391  24.703  44.650
ATOM    665 2HD1 LEU    42      29.198  25.870  46.003
ATOM    666 3HD1 LEU    42      28.093  24.459  45.868
ATOM    667  CD2 LEU    42      26.632  26.686  45.341
ATOM    668 1HD2 LEU    42      27.114  27.368  46.058
ATOM    669 2HD2 LEU    42      25.923  27.252  44.717
ATOM    670 3HD2 LEU    42      26.092  25.899  45.889
ATOM    671  C   LEU    42      28.544  28.947  41.912
ATOM    672  O   LEU    42      29.072  28.727  40.820
ATOM    673  N   SER    43      28.718  30.105  42.544
ATOM    674  H   SER    43      28.201  30.280  43.394
ATOM    675  CA  SER    43      29.635  31.136  42.047
ATOM    676  HA  SER    43      29.431  31.270  41.005
ATOM    677  CB  SER    43      29.376  32.480  42.743
ATOM    678 2HB  SER    43      30.089  33.196  42.384
ATOM    679 3HB  SER    43      28.385  32.809  42.498
ATOM    680  OG  SER    43      29.490  32.393  44.154
ATOM    681  HG  SER    43      29.320  33.254  44.542
ATOM    682  C   SER    43      31.109  30.713  42.177
ATOM    683  O   SER    43      31.520  30.056  43.138
ATOM    684  N   LYS    44      31.938  31.114  41.207
ATOM    685  H   LYS    44      31.558  31.686  40.466
ATOM    686  CA  LYS    44      33.368  30.774  41.151
ATOM    687  HA  LYS    44      33.459  29.743  41.423
ATOM    688  CB  LYS    44      33.860  30.908  39.697
ATOM    689 2HB  LYS    44      33.654  31.906  39.360
ATOM    690 3HB  LYS    44      34.919  30.736  39.680
ATOM    691  CG  LYS    44      33.192  29.920  38.728
ATOM    692 2HG  LYS    44      33.312  28.921  39.102
ATOM    693 3HG  LYS    44      32.147  30.150  38.652
ATOM    694  CD  LYS    44      33.835  30.021  37.338
ATOM    695 2HD  LYS    44      33.708  31.018  36.961
ATOM    696 3HD  LYS    44      34.882  29.799  37.416
ATOM    697  CE  LYS    44      33.179  29.028  36.372
ATOM    698 2HE  LYS    44      33.272  28.038  36.776
ATOM    699 3HE  LYS    44      32.140  29.277  36.271
ATOM    700  NZ  LYS    44      33.814  29.060  35.028
ATOM    701  HZ1 LYS    44      33.726  29.991  34.635
ATOM    702  HZ2 LYS    44      34.796  28.820  35.112
ATOM    703  HZ3 LYS    44      33.353  28.392  34.421
ATOM    704  C   LYS    44      34.251  31.586  42.130
ATOM    705  O   LYS    44      35.479  31.498  42.076
ATOM    706  N   CYS    45      33.635  32.412  42.987
ATOM    707  H   CYS    45      32.627  32.355  43.023
ATOM    708  CA  CYS    45      34.270  33.395  43.883
ATOM    709  HA  CYS    45      33.479  33.855  44.437
ATOM    710  CB  CYS    45      35.183  32.704  44.916
ATOM    711 2HB  CYS    45      36.036  32.294  44.410
ATOM    712 3HB  CYS    45      35.509  33.430  45.635
ATOM    713  SG  CYS    45      34.308  31.363  45.783
ATOM    714  HG  CYS    45      35.128  30.795  46.662
ATOM    715  C   CYS    45      34.988  34.531  43.120
ATOM    716  O   CYS    45      35.841  35.211  43.692
ATOM    717  N   PHE    46      34.646  34.763  41.848
ATOM    718  H   PHE    46      33.989  34.131  41.412
ATOM    719  CA  PHE    46      35.163  35.874  41.048
ATOM    720  HA  PHE    46      35.351  36.679  41.728
ATOM    721  CB  PHE    46      36.518  35.514  40.405
ATOM    722 2HB  PHE    46      36.971  36.427  40.069
ATOM    723 3HB  PHE    46      37.131  35.070  41.166
ATOM    724  CG  PHE    46      36.484  34.558  39.227
ATOM    725  CD1 PHE    46      36.242  35.049  37.928
ATOM    726  HD1 PHE    46      36.054  36.106  37.776
ATOM    727  CE1 PHE    46      36.243  34.173  36.828
ATOM    728  HE1 PHE    46      36.038  34.552  35.833
ATOM    729  CZ  PHE    46      36.509  32.806  37.017
ATOM    730  HZ  PHE    46      36.507  32.130  36.170
ATOM    731  CE2 PHE    46      36.778  32.318  38.307
ATOM    732  HE2 PHE    46      36.998  31.267  38.453
ATOM    733  CD2 PHE    46      36.762  33.191  39.410
ATOM    734  HD2 PHE    46      36.965  32.809  40.404
ATOM    735  C   PHE    46      34.127  36.387  40.037
ATOM    736  O   PHE    46      33.185  35.683  39.661
ATOM    737  N   GLY    47      34.300  37.648  39.641
ATOM    738  H   GLY    47      35.159  38.102  39.918
ATOM    739  CA  GLY    47      33.362  38.434  38.844
ATOM    740  HA2 GLY    47      32.864  37.775  38.159
ATOM    741  HA3 GLY    47      32.640  38.874  39.505
ATOM    742  C   GLY    47      34.027  39.552  38.043
ATOM    743  O   GLY    47      35.247  39.721  38.059
ATOM    744  N   PHE    48      33.198  40.322  37.344
ATOM    745  H   PHE    48      32.213  40.113  37.418
ATOM    746  CA  PHE    48      33.570  41.440  36.480
ATOM    747  HA  PHE    48      34.576  41.729  36.704
ATOM    748  CB  PHE    48      33.503  40.973  35.016
ATOM    749 2HB  PHE    48      34.270  40.238  34.863
ATOM    750 3HB  PHE    48      32.541  40.526  34.850
ATOM    751  CG  PHE    48      33.695  42.077  33.993
ATOM    752  CD1 PHE    48      34.990  42.530  33.689
ATOM    753  HD1 PHE    48      35.847  42.076  34.174
ATOM    754  CE1 PHE    48      35.183  43.568  32.761
ATOM    755  HE1 PHE    48      36.185  43.914  32.532
ATOM    756  CZ  PHE    48      34.073  44.156  32.131
ATOM    757  HZ  PHE    48      34.218  44.952  31.410
ATOM    758  CE2 PHE    48      32.774  43.712  32.436
ATOM    759  HE2 PHE    48      31.918  44.171  31.954
ATOM    760  CD2 PHE    48      32.583  42.673  33.365
ATOM    761  HD2 PHE    48      31.581  42.331  33.598
ATOM    762  C   PHE    48      32.643  42.637  36.736
ATOM    763  O   PHE    48      31.462  42.454  37.024
ATOM    764  N   VAL    49      33.168  43.857  36.612
ATOM    765  H   VAL    49      34.157  43.919  36.419
ATOM    766  CA  VAL    49      32.421  45.123  36.734
ATOM    767  HA  VAL    49      31.396  44.936  36.491
ATOM    768  CB  VAL    49      32.486  45.711  38.171
ATOM    769  HB  VAL    49      33.515  45.868  38.418
ATOM    770  CG1 VAL    49      31.754  47.059  38.306
ATOM    771 1HG1 VAL    49      32.209  47.794  37.624
ATOM    772 2HG1 VAL    49      30.692  46.927  38.047
ATOM    773 3HG1 VAL    49      31.837  47.420  39.343
ATOM    774  CG2 VAL    49      31.884  44.761  39.222
ATOM    775 1HG2 VAL    49      30.827  44.569  38.981
ATOM    776 2HG2 VAL    49      32.439  43.810  39.218
ATOM    777 3HG2 VAL    49      31.955  45.224  40.218
ATOM    778  C   VAL    49      32.983  46.124  35.723
ATOM    779  O   VAL    49      34.186  46.142  35.485
ATOM    780  N   SER    50      32.146  46.980  35.139
ATOM    781  H   SER    50      31.155  46.875  35.303
ATOM    782  CA  SER    50      32.603  48.071  34.266
ATOM    783  HA  SER    50      33.606  48.313  34.550
ATOM    784  CB  SER    50      32.635  47.603  32.800
ATOM    785 2HB  SER    50      33.079  46.627  32.762
ATOM    786 3HB  SER    50      31.627  47.551  32.436
ATOM    787  OG  SER    50      33.379  48.473  31.954
ATOM    788  HG  SER    50      33.366  48.134  31.056
ATOM    789  C   SER    50      31.758  49.340  34.427
ATOM    790  O   SER    50      30.556  49.268  34.688
ATOM    791  N   TYR    51      32.389  50.508  34.276
ATOM    792  H   TYR    51      33.347  50.473  33.958
ATOM    793  CA  TYR    51      31.821  51.838  34.529
ATOM    794  HA  TYR    51      30.839  51.718  34.936
ATOM    795  CB  TYR    51      32.691  52.575  35.559
ATOM    796 2HB  TYR    51      33.711  52.521  35.232
ATOM    797 3HB  TYR    51      32.378  53.601  35.585
ATOM    798  CG  TYR    51      32.621  52.029  36.966
ATOM    799  CD1 TYR    51      33.386  50.905  37.330
ATOM    800  HD1 TYR    51      34.018  50.418  36.597
ATOM    801  CE1 TYR    51      33.328  50.416  38.646
ATOM    802  HE1 TYR    51      33.928  49.561  38.935
ATOM    803  CZ  TYR    51      32.487  51.040  39.590
ATOM    804  OH  TYR    51      32.414  50.540  40.846
ATOM    805  HH  TYR    51      31.805  51.069  41.366
ATOM    806  CE2 TYR    51      31.707  52.156  39.223
ATOM    807  HE2 TYR    51      31.057  52.630  39.949
ATOM    808  CD2 TYR    51      31.779  52.649  37.909
ATOM    809  HD2 TYR    51      31.185  53.509  37.621
ATOM    810  C   TYR    51      31.724  52.703  33.264
ATOM    811  O   TYR    51      32.377  52.445  32.254
ATOM    812  N   ASP    52      30.954  53.789  33.352
ATOM    813  H   ASP    52      30.402  53.909  34.190
ATOM    814  CA  ASP    52      30.855  54.821  32.313
ATOM    815  HA  ASP    52      30.641  54.337  31.383
ATOM    816  CB  ASP    52      29.664  55.724  32.666
ATOM    817 2HB  ASP    52      28.802  55.104  32.820
ATOM    818 3HB  ASP    52      29.893  56.249  33.573
ATOM    819  CG  ASP    52      29.333  56.758  31.575
ATOM    820  OD1 ASP    52      29.023  56.349  30.430
ATOM    821  OD2 ASP    52      29.330  57.973  31.887
ATOM    822  C   ASP    52      32.155  55.641  32.140
ATOM    823  O   ASP    52      32.356  56.252  31.091
ATOM    824  N   ASN    53      33.058  55.621  33.135
ATOM    825  H   ASN    53      32.842  55.063  33.949
ATOM    826  CA  ASN    53      34.337  56.348  33.132
ATOM    827  HA  ASN    53      34.635  56.502  32.116
ATOM    828  CB  ASN    53      34.178  57.725  33.805
ATOM    829 2HB  ASN    53      33.976  57.569  34.847
ATOM    830 3HB  ASN    53      35.100  58.262  33.696
ATOM    831  CG  ASN    53      33.054  58.578  33.221
ATOM    832  OD1 ASN    53      33.205  59.211  32.183
ATOM    833  ND2 ASN    53      31.912  58.633  33.884
ATOM    834 1HD2 ASN    53      31.150  59.193  33.531
ATOM    835 2HD2 ASN    53      31.802  58.115  34.744
ATOM    836  C   ASN    53      35.458  55.561  33.855
ATOM    837  O   ASN    53      35.170  54.862  34.834
ATOM    838  N   PRO    54      36.742  55.715  33.453
ATOM    839  CD  PRO    54      37.204  56.507  32.321
ATOM    840 2HD  PRO    54      37.308  57.537  32.603
ATOM    841 3HD  PRO    54      36.514  56.428  31.503
ATOM    842  CG  PRO    54      38.557  55.924  31.933
ATOM    843 2HG  PRO    54      39.199  56.685  31.533
ATOM    844 3HG  PRO    54      38.440  55.139  31.211
ATOM    845  CB  PRO    54      39.117  55.376  33.242
ATOM    846 2HB  PRO    54      39.735  56.109  33.724
ATOM    847 3HB  PRO    54      39.690  54.487  33.064
ATOM    848  CA  PRO    54      37.885  55.060  34.103
ATOM    849  HA  PRO    54      37.724  54.002  34.104
ATOM    850  C   PRO    54      38.128  55.527  35.544
ATOM    851  O   PRO    54      38.642  54.767  36.355
ATOM    852  N   VAL    55      37.752  56.764  35.876
ATOM    853  H   VAL    55      37.284  57.322  35.176
ATOM    854  CA  VAL    55      37.979  57.364  37.205
ATOM    855  HA  VAL    55      38.980  57.128  37.500
ATOM    856  CB  VAL    55      37.854  58.907  37.160
ATOM    857  HB  VAL    55      36.861  59.155  36.849
ATOM    858  CG1 VAL    55      38.107  59.554  38.533
ATOM    859 1HG1 VAL    55      37.372  59.174  39.259
ATOM    860 2HG1 VAL    55      39.123  59.304  38.875
ATOM    861 3HG1 VAL    55      38.007  60.647  38.448
ATOM    862  CG2 VAL    55      38.844  59.507  36.142
ATOM    863 1HG2 VAL    55      39.873  59.243  36.431
ATOM    864 2HG2 VAL    55      38.629  59.104  35.140
ATOM    865 3HG2 VAL    55      38.737  60.603  36.128
ATOM    866  C   VAL    55      37.031  56.757  38.249
ATOM    867  O   VAL    55      37.457  56.448  39.360
ATOM    868  N   SER    56      35.774  56.490  37.876
ATOM    869  H   SER    56      35.470  56.812  36.968
ATOM    870  CA  SER    56      34.807  55.755  38.709
ATOM    871  HA  SER    56      34.689  56.267  39.641
ATOM    872  CB  SER    56      33.450  55.706  37.990
ATOM    873 2HB  SER    56      33.526  55.031  37.159
ATOM    874 3HB  SER    56      32.710  55.344  38.678
ATOM    875  OG  SER    56      33.036  56.980  37.505
ATOM    876  HG  SER    56      32.186  56.895  37.066
ATOM    877  C   SER    56      35.272  54.315  38.984
ATOM    878  O   SER    56      35.086  53.783  40.079
ATOM    879  N   ALA    57      35.944  53.708  38.001
ATOM    880  H   ALA    57      36.062  54.210  37.133
ATOM    881  CA  ALA    57      36.518  52.371  38.095
ATOM    882  HA  ALA    57      35.783  51.718  38.517
ATOM    883  CB  ALA    57      36.800  51.915  36.661
ATOM    884 1HB  ALA    57      35.859  51.899  36.089
ATOM    885 2HB  ALA    57      37.506  52.613  36.186
ATOM    886 3HB  ALA    57      37.237  50.905  36.676
ATOM    887  C   ALA    57      37.764  52.342  38.996
ATOM    888  O   ALA    57      37.843  51.528  39.913
ATOM    889  N   GLN    58      38.707  53.269  38.803
ATOM    890  H   GLN    58      38.589  53.911  38.032
ATOM    891  CA  GLN    58      39.904  53.413  39.641
ATOM    892  HA  GLN    58      40.450  52.493  39.607
ATOM    893  CB  GLN    58      40.799  54.528  39.067
ATOM    894 2HB  GLN    58      40.179  55.368  38.820
ATOM    895 3HB  GLN    58      41.508  54.816  39.819
ATOM    896  CG  GLN    58      41.572  54.104  37.804
ATOM    897 2HG  GLN    58      40.883  53.629  37.132
ATOM    898 3HG  GLN    58      41.970  54.987  37.342
ATOM    899  CD  GLN    58      42.731  53.135  38.066
ATOM    900  OE1 GLN    58      43.060  52.773  39.189
ATOM    901  NE2 GLN    58      43.404  52.676  37.031
ATOM    902 1HE2 GLN    58      44.174  52.037  37.172
ATOM    903 2HE2 GLN    58      43.151  52.963  36.096
ATOM    904  C   GLN    58      39.553  53.712  41.106
ATOM    905  O   GLN    58      40.232  53.222  42.011
ATOM    906  N   ALA    59      38.475  54.460  41.363
ATOM    907  H   ALA    59      37.991  54.885  40.585
ATOM    908  CA  ALA    59      37.960  54.695  42.712
ATOM    909  HA  ALA    59      38.760  55.081  43.309
ATOM    910  CB  ALA    59      36.867  55.768  42.634
ATOM    911 1HB  ALA    59      37.294  56.698  42.227
ATOM    912 2HB  ALA    59      36.056  55.418  41.977
ATOM    913 3HB  ALA    59      36.467  55.958  43.642
ATOM    914  C   ALA    59      37.443  53.409  43.383
ATOM    915  O   ALA    59      37.562  53.272  44.601
ATOM    916  N   ALA    60      36.938  52.441  42.607
ATOM    917  H   ALA    60      36.847  52.619  41.617
ATOM    918  CA  ALA    60      36.513  51.142  43.119
ATOM    919  HA  ALA    60      35.974  51.305  44.029
ATOM    920  CB  ALA    60      35.557  50.497  42.113
ATOM    921 1HB  ALA    60      34.679  51.146  41.973
ATOM    922 2HB  ALA    60      36.073  50.365  41.149
ATOM    923 3HB  ALA    60      35.232  49.516  42.493
ATOM    924  C   ALA    60      37.714  50.242  43.434
ATOM    925  O   ALA    60      37.741  49.631  44.500
ATOM    926  N   ILE    61      38.750  50.220  42.580
ATOM    927  H   ILE    61      38.672  50.726  41.709
ATOM    928  CA  ILE    61      40.003  49.483  42.865
ATOM    929  HA  ILE    61      39.751  48.452  42.999
ATOM    930  CB  ILE    61      41.032  49.571  41.708
ATOM    931  HB  ILE    61      41.392  50.577  41.653
ATOM    932  CG2 ILE    61      42.229  48.641  42.004
ATOM    933 1HG2 ILE    61      42.710  48.950  42.945
ATOM    934 2HG2 ILE    61      41.873  47.603  42.098
ATOM    935 3HG2 ILE    61      42.957  48.706  41.181
ATOM    936  CG1 ILE    61      40.411  49.203  40.345
ATOM    937 2HG1 ILE    61      40.071  48.186  40.389
ATOM    938 3HG1 ILE    61      39.575  49.852  40.165
ATOM    939  CD1 ILE    61      41.391  49.338  39.176
ATOM    940 1HD1 ILE    61      41.742  50.379  39.110
ATOM    941 2HD1 ILE    61      42.251  48.670  39.339
ATOM    942 3HD1 ILE    61      40.884  49.061  38.239
ATOM    943  C   ILE    61      40.625  49.986  44.174
ATOM    944  O   ILE    61      40.942  49.188  45.054
ATOM    945  N   GLN    62      40.736  51.308  44.333
ATOM    946  H   GLN    62      40.381  51.906  43.601
ATOM    947  CA  GLN    62      41.343  51.941  45.509
ATOM    948  HA  GLN    62      42.281  51.460  45.691
ATOM    949  CB  GLN    62      41.627  53.419  45.191
ATOM    950 2HB  GLN    62      40.735  53.864  44.794
ATOM    951 3HB  GLN    62      41.903  53.920  46.099
ATOM    952  CG  GLN    62      42.762  53.591  44.167
ATOM    953 2HG  GLN    62      43.692  53.316  44.627
ATOM    954 3HG  GLN    62      42.575  52.950  43.327
ATOM    955  CD  GLN    62      42.857  55.035  43.678
ATOM    956  OE1 GLN    62      43.679  55.829  44.124
ATOM    957  NE2 GLN    62      42.009  55.431  42.751
ATOM    958 1HE2 GLN    62      42.042  56.381  42.409
ATOM    959 2HE2 GLN    62      41.326  54.785  42.382
ATOM    960  C   GLN    62      40.493  51.812  46.788
ATOM    961  O   GLN    62      41.010  52.033  47.883
ATOM    962  N   ALA    63      39.217  51.429  46.683
ATOM    963  H   ALA    63      38.845  51.262  45.759
ATOM    964  CA  ALA    63      38.322  51.236  47.838
ATOM    965  HA  ALA    63      38.763  51.727  48.681
ATOM    966  CB  ALA    63      36.955  51.885  47.576
ATOM    967 1HB  ALA    63      37.088  52.964  47.404
ATOM    968 2HB  ALA    63      36.495  51.426  46.687
ATOM    969 3HB  ALA    63      36.302  51.730  48.449
ATOM    970  C   ALA    63      38.103  49.760  48.212
ATOM    971  O   ALA    63      37.886  49.458  49.389
ATOM    972  N   MET    64      38.181  48.837  47.240
ATOM    973  H   MET    64      38.541  49.124  46.341
ATOM    974  CA  MET    64      37.774  47.432  47.405
ATOM    975  HA  MET    64      37.341  47.334  48.378
ATOM    976  CB  MET    64      36.686  47.088  46.378
ATOM    977 2HB  MET    64      37.092  47.216  45.393
ATOM    978 3HB  MET    64      36.397  46.064  46.515
ATOM    979  CG  MET    64      35.437  47.972  46.512
ATOM    980 2HG  MET    64      35.699  48.962  46.192
ATOM    981 3HG  MET    64      34.682  47.574  45.862
ATOM    982  SD  MET    64      34.726  48.097  48.180
ATOM    983  CE  MET    64      34.147  46.405  48.404
ATOM    984 1HE  MET    64      33.411  46.162  47.622
ATOM    985 2HE  MET    64      35.000  45.713  48.333
ATOM    986 3HE  MET    64      33.676  46.306  49.394
ATOM    987  C   MET    64      38.913  46.417  47.304
ATOM    988  O   MET    64      38.772  45.299  47.801
ATOM    989  N   ASN    65      40.056  46.775  46.715
ATOM    990  H   ASN    65      40.114  47.677  46.263
ATOM    991  CA  ASN    65      41.226  45.900  46.705
ATOM    992  HA  ASN    65      40.907  44.919  46.421
ATOM    993  CB  ASN    65      42.222  46.402  45.652
ATOM    994 2HB  ASN    65      41.703  46.557  44.726
ATOM    995 3HB  ASN    65      42.644  47.330  45.985
ATOM    996  CG  ASN    65      43.344  45.400  45.428
ATOM    997  OD1 ASN    65      43.095  44.273  45.018
ATOM    998  ND2 ASN    65      44.585  45.761  45.694
ATOM    999 1HD2 ASN    65      45.342  45.107  45.555
ATOM   1000 2HD2 ASN    65      44.778  46.691  46.037
ATOM   1001  C   ASN    65      41.834  45.817  48.122
ATOM   1002  O   ASN    65      42.356  46.805  48.645
ATOM   1003  N   GLY    66      41.727  44.643  48.755
ATOM   1004  H   GLY    66      41.365  43.864  48.224
ATOM   1005  CA  GLY    66      42.091  44.388  50.157
ATOM   1006  HA2 GLY    66      42.539  43.415  50.214
ATOM   1007  HA3 GLY    66      42.807  45.129  50.456
ATOM   1008  C   GLY    66      40.918  44.432  51.146
ATOM   1009  O   GLY    66      41.148  44.241  52.341
ATOM   1010  N   PHE    67      39.677  44.662  50.694
ATOM   1011  H   PHE    67      39.552  44.781  49.699
ATOM   1012  CA  PHE    67      38.485  44.753  51.552
ATOM   1013  HA  PHE    67      38.660  45.494  52.303
ATOM   1014  CB  PHE    67      37.296  45.200  50.687
ATOM   1015 2HB  PHE    67      37.555  46.136  50.230
ATOM   1016 3HB  PHE    67      37.147  44.459  49.925
ATOM   1017  CG  PHE    67      35.977  45.388  51.417
ATOM   1018  CD1 PHE    67      35.071  44.316  51.566
ATOM   1019  HD1 PHE    67      35.328  43.333  51.187
ATOM   1020  CE1 PHE    67      33.835  44.522  52.206
ATOM   1021  HE1 PHE    67      33.141  43.697  52.318
ATOM   1022  CZ  PHE    67      33.498  45.794  52.700
ATOM   1023  HZ  PHE    67      32.545  45.950  53.193
ATOM   1024  CE2 PHE    67      34.399  46.863  52.554
ATOM   1025  HE2 PHE    67      34.141  47.844  52.936
ATOM   1026  CD2 PHE    67      35.634  46.661  51.913
ATOM   1027  HD2 PHE    67      36.325  47.488  51.800
ATOM   1028  C   PHE    67      38.195  43.413  52.242
ATOM   1029  O   PHE    67      37.977  42.408  51.565
ATOM   1030  N   GLN    68      38.188  43.383  53.578
ATOM   1031  H   GLN    68      38.397  44.232  54.083
ATOM   1032  CA  GLN    68      37.889  42.168  54.339
ATOM   1033  HA  GLN    68      38.374  41.347  53.853
ATOM   1034  CB  GLN    68      38.452  42.273  55.767
ATOM   1035 2HB  GLN    68      39.479  42.581  55.716
ATOM   1036 3HB  GLN    68      37.887  43.004  56.312
ATOM   1037  CG  GLN    68      38.369  40.921  56.505
ATOM   1038 2HG  GLN    68      37.343  40.606  56.519
ATOM   1039 3HG  GLN    68      38.956  40.204  55.963
ATOM   1040  CD  GLN    68      38.878  40.967  57.949
ATOM   1041  OE1 GLN    68      39.729  41.763  58.329
ATOM   1042  NE2 GLN    68      38.375  40.109  58.813
ATOM   1043 1HE2 GLN    68      38.691  40.114  59.772
ATOM   1044 2HE2 GLN    68      37.673  39.446  58.516
ATOM   1045  C   GLN    68      36.380  41.892  54.337
ATOM   1046  O   GLN    68      35.574  42.774  54.635
ATOM   1047  N   ILE    69      36.000  40.646  54.040
ATOM   1048  H   ILE    69      36.722  39.973  53.824
ATOM   1049  CA  ILE    69      34.606  40.188  54.006
ATOM   1050  HA  ILE    69      34.052  40.840  54.649
ATOM   1051  CB  ILE    69      34.029  40.373  52.578
ATOM   1052  HB  ILE    69      34.255  41.378  52.290
ATOM   1053  CG2 ILE    69      34.655  39.464  51.504
ATOM   1054 1HG2 ILE    69      35.735  39.665  51.437
ATOM   1055 2HG2 ILE    69      34.494  38.409  51.776
ATOM   1056 3HG2 ILE    69      34.183  39.668  50.530
ATOM   1057  CG1 ILE    69      32.492  40.267  52.610
ATOM   1058 2HG1 ILE    69      32.228  39.249  52.821
ATOM   1059 3HG1 ILE    69      32.126  40.901  53.394
ATOM   1060  CD1 ILE    69      31.815  40.680  51.298
ATOM   1061 1HD1 ILE    69      32.065  41.728  51.070
ATOM   1062 2HD1 ILE    69      32.170  40.032  50.482
ATOM   1063 3HD1 ILE    69      30.724  40.577  51.400
ATOM   1064  C   ILE    69      34.525  38.784  54.625
ATOM   1065  O   ILE    69      34.791  37.766  53.982
ATOM   1066  N   GLY    70      34.242  38.735  55.930
ATOM   1067  H   GLY    70      33.937  39.585  56.382
ATOM   1068  CA  GLY    70      34.348  37.521  56.746
ATOM   1069  HA2 GLY    70      33.733  37.628  57.619
ATOM   1070  HA3 GLY    70      34.011  36.680  56.172
ATOM   1071  C   GLY    70      35.798  37.287  57.178
ATOM   1072  O   GLY    70      36.418  38.164  57.783
ATOM   1073  N   MET    71      36.341  36.106  56.864
ATOM   1074  H   MET    71      35.790  35.473  56.301
ATOM   1075  CA  MET    71      37.686  35.657  57.278
ATOM   1076  HA  MET    71      37.980  36.254  58.115
ATOM   1077  CB  MET    71      37.606  34.196  57.758
ATOM   1078 2HB  MET    71      37.211  33.591  56.965
ATOM   1079 3HB  MET    71      38.593  33.858  58.008
ATOM   1080  CG  MET    71      36.704  34.051  58.991
ATOM   1081 2HG  MET    71      37.070  34.707  59.757
ATOM   1082 3HG  MET    71      35.708  34.342  58.717
ATOM   1083  SD  MET    71      36.643  32.371  59.662
ATOM   1084  CE  MET    71      35.565  32.696  61.078
ATOM   1085 1HE  MET    71      36.040  33.439  61.738
ATOM   1086 2HE  MET    71      34.599  33.086  60.722
ATOM   1087 3HE  MET    71      35.401  31.761  61.636
ATOM   1088  C   MET    71      38.762  35.830  56.184
ATOM   1089  O   MET    71      39.896  35.377  56.351
ATOM   1090  N   LYS    72      38.428  36.492  55.070
ATOM   1091  H   LYS    72      37.498  36.884  55.028
ATOM   1092  CA  LYS    72      39.299  36.699  53.899
ATOM   1093  HA  LYS    72      40.308  36.638  54.249
ATOM   1094  CB  LYS    72      39.098  35.529  52.906
ATOM   1095 2HB  LYS    72      39.614  35.782  52.000
ATOM   1096 3HB  LYS    72      39.546  34.656  53.340
ATOM   1097  CG  LYS    72      37.647  35.168  52.529
ATOM   1098 2HG  LYS    72      37.666  34.248  51.977
ATOM   1099 3HG  LYS    72      37.093  35.029  53.437
ATOM   1100  CD  LYS    72      36.913  36.218  51.679
ATOM   1101 2HD  LYS    72      36.772  37.104  52.268
ATOM   1102 3HD  LYS    72      37.514  36.451  50.821
ATOM   1103  CE  LYS    72      35.540  35.717  51.201
ATOM   1104 2HE  LYS    72      35.116  36.449  50.541
ATOM   1105 3HE  LYS    72      35.675  34.793  50.672
ATOM   1106  NZ  LYS    72      34.599  35.489  52.330
ATOM   1107  HZ1 LYS    72      34.986  34.793  52.958
ATOM   1108  HZ2 LYS    72      34.459  36.358  52.834
ATOM   1109  HZ3 LYS    72      33.710  35.161  51.968
ATOM   1110  C   LYS    72      39.128  38.097  53.268
ATOM   1111  O   LYS    72      38.212  38.841  53.634
ATOM   1112  N   ARG    73      40.007  38.460  52.326
ATOM   1113  H   ARG    73      40.693  37.776  52.040
ATOM   1114  CA  ARG    73      40.050  39.781  51.674
ATOM   1115  HA  ARG    73      39.257  40.375  52.078
ATOM   1116  CB  ARG    73      41.381  40.490  51.985
ATOM   1117 2HB  ARG    73      42.189  39.824  51.754
ATOM   1118 3HB  ARG    73      41.456  41.368  51.373
ATOM   1119  CG  ARG    73      41.489  40.905  53.461
ATOM   1120 2HG  ARG    73      40.687  41.579  53.692
ATOM   1121 3HG  ARG    73      41.408  40.029  54.075
ATOM   1122  CD  ARG    73      42.823  41.599  53.758
ATOM   1123 2HD  ARG    73      43.627  40.936  53.503
ATOM   1124 3HD  ARG    73      42.894  42.491  53.166
ATOM   1125  NE  ARG    73      42.928  41.958  55.184
ATOM   1126  HE  ARG    73      43.362  41.274  55.787
ATOM   1127  CZ  ARG    73      42.516  43.080  55.767
ATOM   1128  NH1 ARG    73      41.932  44.054  55.099
ATOM   1129 1HH1 ARG    73      41.783  43.965  54.104
ATOM   1130 2HH1 ARG    73      41.633  44.889  55.582
ATOM   1131  NH2 ARG    73      42.688  43.237  57.061
ATOM   1132 1HH2 ARG    73      43.131  42.509  57.604
ATOM   1133 2HH2 ARG    73      42.377  44.085  57.513
ATOM   1134  C   ARG    73      39.841  39.681  50.158
ATOM   1135  O   ARG    73      40.396  38.795  49.505
ATOM   1136  N   LEU    74      39.054  40.608  49.609
ATOM   1137  H   LEU    74      38.578  41.243  50.234
ATOM   1138  CA  LEU    74      38.826  40.778  48.171
ATOM   1139  HA  LEU    74      38.553  39.831  47.754
ATOM   1140  CB  LEU    74      37.669  41.772  47.937
ATOM   1141 2HB  LEU    74      37.935  42.701  48.403
ATOM   1142 3HB  LEU    74      37.570  41.918  46.879
ATOM   1143  CG  LEU    74      36.293  41.347  48.485
ATOM   1144  HG  LEU    74      36.362  41.252  49.548
ATOM   1145  CD1 LEU    74      35.253  42.426  48.155
ATOM   1146 1HD1 LEU    74      35.553  43.379  48.618
ATOM   1147 2HD1 LEU    74      35.189  42.552  47.063
ATOM   1148 3HD1 LEU    74      34.271  42.121  48.547
ATOM   1149  CD2 LEU    74      35.838  40.004  47.900
ATOM   1150 1HD2 LEU    74      35.764  40.087  46.805
ATOM   1151 2HD2 LEU    74      36.570  39.224  48.160
ATOM   1152 3HD2 LEU    74      34.854  39.737  48.316
ATOM   1153  C   LEU    74      40.083  41.284  47.457
ATOM   1154  O   LEU    74      40.873  42.039  48.023
ATOM   1155  N   LYS    75      40.226  40.919  46.186
ATOM   1156  H   LYS    75      39.611  40.201  45.832
ATOM   1157  CA  LYS    75      41.216  41.487  45.260
ATOM   1158  HA  LYS    75      41.750  42.265  45.764
ATOM   1159  CB  LYS    75      42.217  40.390  44.845
ATOM   1160 2HB  LYS    75      42.647  39.965  45.732
ATOM   1161 3HB  LYS    75      41.687  39.629  44.305
ATOM   1162  CG  LYS    75      43.354  40.925  43.954
ATOM   1163 2HG  LYS    75      42.917  41.475  43.143
ATOM   1164 3HG  LYS    75      43.965  41.582  44.543
ATOM   1165  CD  LYS    75      44.252  39.828  43.366
ATOM   1166 2HD  LYS    75      45.071  40.288  42.847
ATOM   1167 3HD  LYS    75      44.632  39.222  44.166
ATOM   1168  CE  LYS    75      43.478  38.932  42.384
ATOM   1169 2HE  LYS    75      42.920  38.206  42.943
ATOM   1170 3HE  LYS    75      42.802  39.542  41.816
ATOM   1171  NZ  LYS    75      44.387  38.223  41.448
ATOM   1172  HZ1 LYS    75      44.915  38.902  40.910
ATOM   1173  HZ2 LYS    75      45.026  37.638  41.975
ATOM   1174  HZ3 LYS    75      43.841  37.645  40.819
ATOM   1175  C   LYS    75      40.476  42.097  44.057
ATOM   1176  O   LYS    75      39.491  41.525  43.593
ATOM   1177  N   VAL    76      40.935  43.234  43.533
ATOM   1178  H   VAL    76      41.737  43.664  43.970
ATOM   1179  CA  VAL    76      40.351  43.903  42.361
ATOM   1180  HA  VAL    76      39.760  43.192  41.823
ATOM   1181  CB  VAL    76      39.446  45.093  42.761
ATOM   1182  HB  VAL    76      40.066  45.866  43.166
ATOM   1183  CG1 VAL    76      38.724  45.650  41.527
ATOM   1184 1HG1 VAL    76      39.467  45.995  40.791
ATOM   1185 2HG1 VAL    76      38.102  44.860  41.078
ATOM   1186 3HG1 VAL    76      38.085  46.495  41.826
ATOM   1187  CG2 VAL    76      38.399  44.709  43.819
ATOM   1188 1HG2 VAL    76      37.753  43.911  43.423
ATOM   1189 2HG2 VAL    76      38.909  44.352  44.727
ATOM   1190 3HG2 VAL    76      37.786  45.590  44.065
ATOM   1191  C   VAL    76      41.484  44.383  41.451
ATOM   1192  O   VAL    76      42.455  44.962  41.936
ATOM   1193  N   GLN    77      41.367  44.137  40.145
ATOM   1194  H   GLN    77      40.528  43.673  39.828
ATOM   1195  CA  GLN    77      42.372  44.493  39.138
ATOM   1196  HA  GLN    77      42.970  45.294  39.520
ATOM   1197  CB  GLN    77      43.289  43.285  38.851
ATOM   1198 2HB  GLN    77      42.672  42.437  38.625
ATOM   1199 3HB  GLN    77      43.901  43.518  38.001
ATOM   1200  CG  GLN    77      44.210  42.917  40.026
ATOM   1201 2HG  GLN    77      44.790  43.779  40.294
ATOM   1202 3HG  GLN    77      43.604  42.620  40.861
ATOM   1203  CD  GLN    77      45.161  41.772  39.675
ATOM   1204  OE1 GLN    77      44.912  40.607  39.962
ATOM   1205  NE2 GLN    77      46.287  42.044  39.048
ATOM   1206 1HE2 GLN    77      46.926  41.298  38.811
ATOM   1207 2HE2 GLN    77      46.512  42.998  38.804
ATOM   1208  C   GLN    77      41.707  44.956  37.834
ATOM   1209  O   GLN    77      40.563  44.604  37.545
ATOM   1210  N   LEU    78      42.447  45.724  37.026
ATOM   1211  H   LEU    78      43.322  46.086  37.379
ATOM   1212  CA  LEU    78      42.055  46.069  35.653
ATOM   1213  HA  LEU    78      41.077  46.503  35.679
ATOM   1214  CB  LEU    78      43.035  47.108  35.068
ATOM   1215 2HB  LEU    78      44.032  46.743  35.225
ATOM   1216 3HB  LEU    78      42.843  47.183  34.015
ATOM   1217  CG  LEU    78      42.956  48.527  35.662
ATOM   1218  HG  LEU    78      43.115  48.475  36.719
ATOM   1219  CD1 LEU    78      44.063  49.379  35.028
ATOM   1220 1HD1 LEU    78      45.044  48.931  35.251
ATOM   1221 2HD1 LEU    78      43.917  49.418  33.937
ATOM   1222 3HD1 LEU    78      44.023  50.399  35.441
ATOM   1223  CD2 LEU    78      41.600  49.194  35.388
ATOM   1224 1HD2 LEU    78      41.440  49.268  34.301
ATOM   1225 2HD2 LEU    78      40.796  48.590  35.837
ATOM   1226 3HD2 LEU    78      41.591  50.202  35.830
ATOM   1227  C   LEU    78      42.017  44.836  34.734
ATOM   1228  O   LEU    78      42.714  43.841  34.951
ATOM   1229  N   LYS    79      41.245  44.938  33.650
ATOM   1230  H   LYS    79      40.650  45.750  33.572
ATOM   1231  CA  LYS    79      41.201  43.951  32.563
ATOM   1232  HA  LYS    79      40.889  43.015  32.977
ATOM   1233  CB  LYS    79      40.129  44.410  31.556
ATOM   1234 2HB  LYS    79      39.177  44.410  32.052
ATOM   1235 3HB  LYS    79      40.367  45.407  31.240
ATOM   1236  CG  LYS    79      40.026  43.517  30.308
ATOM   1237 2HG  LYS    79      40.941  43.582  29.752
ATOM   1238 3HG  LYS    79      39.865  42.501  30.614
ATOM   1239  CD  LYS    79      38.861  43.965  29.415
ATOM   1240 2HD  LYS    79      37.953  43.959  29.986
ATOM   1241 3HD  LYS    79      39.051  44.958  29.055
ATOM   1242  CE  LYS    79      38.718  43.010  28.223
ATOM   1243 2HE  LYS    79      39.667  42.923  27.730
ATOM   1244 3HE  LYS    79      38.412  42.047  28.583
ATOM   1245  NZ  LYS    79      37.713  43.503  27.250
ATOM   1246  HZ1 LYS    79      36.811  43.584  27.707
ATOM   1247  HZ2 LYS    79      37.998  44.412  26.901
ATOM   1248  HZ3 LYS    79      37.643  42.851  26.477
ATOM   1249  C   LYS    79      42.583  43.747  31.904
ATOM   1250  O   LYS    79      43.168  44.687  31.356
ATOM   1251  N   ARG    80      43.077  42.502  31.915
ATOM   1252  H   ARG    80      42.586  41.808  32.460
ATOM   1253  CA  ARG    80      44.283  42.072  31.191
ATOM   1254  HA  ARG    80      45.009  42.855  31.250
ATOM   1255  CB  ARG    80      44.861  40.821  31.877
ATOM   1256 2HB  ARG    80      44.969  41.022  32.925
ATOM   1257 3HB  ARG    80      44.178  40.005  31.738
ATOM   1258  CG  ARG    80      46.231  40.420  31.308
ATOM   1259 2HG  ARG    80      46.114  40.127  30.282
ATOM   1260 3HG  ARG    80      46.896  41.260  31.366
ATOM   1261  CD  ARG    80      46.829  39.251  32.099
ATOM   1262 2HD  ARG    80      46.961  39.552  33.120
ATOM   1263 3HD  ARG    80      46.153  38.419  32.057
ATOM   1264  NE  ARG    80      48.134  38.837  31.548
ATOM   1265  HE  ARG    80      48.121  38.076  30.884
ATOM   1266  CZ  ARG    80      49.325  39.357  31.830
ATOM   1267  NH1 ARG    80      49.475  40.360  32.670
ATOM   1268 1HH1 ARG    80      48.668  40.761  33.126
ATOM   1269 2HH1 ARG    80      50.397  40.728  32.858
ATOM   1270  NH2 ARG    80      50.401  38.863  31.256
ATOM   1271 1HH2 ARG    80      50.319  38.094  30.607
ATOM   1272 2HH2 ARG    80      51.309  39.253  31.465
ATOM   1273  C   ARG    80      43.955  41.824  29.710
ATOM   1274  O   ARG    80      42.912  41.253  29.388
ATOM   1275  N   SER    81      44.836  42.247  28.808
ATOM   1276  H   SER    81      45.681  42.681  29.151
ATOM   1277  CA  SER    81      44.676  42.133  27.349
ATOM   1278  HA  SER    81      44.326  41.146  27.129
ATOM   1279  CB  SER    81      43.616  43.138  26.854
ATOM   1280 2HB  SER    81      42.783  43.130  27.530
ATOM   1281 3HB  SER    81      44.048  44.120  26.830
ATOM   1282  OG  SER    81      43.159  42.800  25.550
ATOM   1283  HG  SER    81      42.502  43.439  25.266
ATOM   1284  C   SER    81      46.022  42.337  26.621
ATOM   1285  O   SER    81      47.047  42.623  27.248
ATOM   1286  N   LYS    82      46.034  42.193  25.292
ATOM   1287  H   LYS    82      45.175  41.907  24.843
ATOM   1288  CA  LYS    82      47.209  42.421  24.437
ATOM   1289  HA  LYS    82      48.036  41.895  24.867
ATOM   1290  CB  LYS    82      46.944  41.827  23.039
ATOM   1291 2HB  LYS    82      46.046  42.264  22.646
ATOM   1292 3HB  LYS    82      47.771  42.072  22.400
ATOM   1293  CG  LYS    82      46.777  40.298  23.061
ATOM   1294 2HG  LYS    82      47.659  39.854  23.480
ATOM   1295 3HG  LYS    82      45.928  40.046  23.666
ATOM   1296  CD  LYS    82      46.564  39.752  21.641
ATOM   1297 2HD  LYS    82      45.716  40.246  21.207
ATOM   1298 3HD  LYS    82      47.439  39.964  21.057
ATOM   1299  CE  LYS    82      46.314  38.235  21.622
ATOM   1300 2HE  LYS    82      45.530  38.008  22.318
ATOM   1301 3HE  LYS    82      46.008  37.950  20.634
ATOM   1302  NZ  LYS    82      47.521  37.448  21.992
ATOM   1303  HZ1 LYS    82      48.268  37.647  21.336
ATOM   1304  HZ2 LYS    82      47.816  37.702  22.928
ATOM   1305  HZ3 LYS    82      47.301  36.459  21.963
ATOM   1306  C   LYS    82      47.593  43.915  24.345
ATOM   1307  O   LYS    82      46.750  44.804  24.498
ATOM   1308  N   ASN    83      48.870  44.186  24.055
ATOM   1309  H   ASN    83      49.487  43.399  23.913
ATOM   1310  CA  ASN    83      49.454  45.530  23.925
ATOM   1311  HA  ASN    83      48.667  46.218  23.697
ATOM   1312  CB  ASN    83      50.095  45.953  25.260
ATOM   1313 2HB  ASN    83      50.747  45.168  25.590
ATOM   1314 3HB  ASN    83      50.666  46.847  25.097
ATOM   1315  CG  ASN    83      49.069  46.225  26.357
ATOM   1316  OD1 ASN    83      48.391  47.245  26.357
ATOM   1317  ND2 ASN    83      48.935  45.336  27.325
ATOM   1318 1HD2 ASN    83      48.267  45.493  28.066
ATOM   1319 2HD2 ASN    83      49.501  44.499  27.324
ATOM   1320  C   ASN    83      50.494  45.587  22.786
ATOM   1321  O   ASN    83      51.065  44.564  22.398
ATOM   1322  N   ASP    84      50.748  46.790  22.260
ATOM   1323  H   ASP    84      50.274  47.586  22.663
ATOM   1324  CA  ASP    84      51.669  47.041  21.135
ATOM   1325  HA  ASP    84      52.462  46.325  21.193
ATOM   1326  CB  ASP    84      50.917  46.807  19.813
ATOM   1327 2HB  ASP    84      50.510  45.814  19.819
ATOM   1328 3HB  ASP    84      50.119  47.520  19.739
ATOM   1329  CG  ASP    84      51.831  46.959  18.586
ATOM   1330  OD1 ASP    84      52.670  46.058  18.345
ATOM   1331  OD2 ASP    84      51.691  47.968  17.853
ATOM   1332  C   ASP    84      52.297  48.449  21.166
ATOM   1333  O   ASP    84      53.465  48.612  20.815
ATOM   1334  N   SER    85      51.569  49.457  21.654
ATOM   1335  H   SER    85      50.596  49.277  21.855
ATOM   1336  CA  SER    85      52.083  50.813  21.921
ATOM   1337  HA  SER    85      52.707  51.095  21.099
ATOM   1338  CB  SER    85      50.896  51.790  21.968
ATOM   1339 2HB  SER    85      51.249  52.753  22.284
ATOM   1340 3HB  SER    85      50.471  51.870  20.986
ATOM   1341  OG  SER    85      49.889  51.346  22.874
ATOM   1342  HG  SER    85      49.164  51.975  22.880
ATOM   1343  C   SER    85      52.926  50.916  23.213
ATOM   1344  O   SER    85      53.524  51.961  23.488
ATOM   1345  N   LYS    86      53.009  49.830  23.994
ATOM   1346  H   LYS    86      52.509  49.009  23.683
ATOM   1347  CA  LYS    86      53.753  49.710  25.256
ATOM   1348  HA  LYS    86      54.676  50.240  25.153
ATOM   1349  CB  LYS    86      52.934  50.379  26.382
ATOM   1350 2HB  LYS    86      52.592  51.335  26.035
ATOM   1351 3HB  LYS    86      52.089  49.757  26.607
ATOM   1352  CG  LYS    86      53.748  50.587  27.671
ATOM   1353 2HG  LYS    86      54.071  49.629  28.030
ATOM   1354 3HG  LYS    86      54.605  51.190  27.440
ATOM   1355  CD  LYS    86      52.947  51.281  28.783
ATOM   1356 2HD  LYS    86      52.042  50.729  28.952
ATOM   1357 3HD  LYS    86      53.536  51.286  29.680
ATOM   1358  CE  LYS    86      52.582  52.729  28.424
ATOM   1359 2HE  LYS    86      53.481  53.267  28.192
ATOM   1360 3HE  LYS    86      51.937  52.723  27.566
ATOM   1361  NZ  LYS    86      51.886  53.414  29.545
ATOM   1362  HZ1 LYS    86      51.032  52.915  29.768
ATOM   1363  HZ2 LYS    86      52.490  53.429  30.359
ATOM   1364  HZ3 LYS    86      51.661  54.365  29.273
ATOM   1365  C   LYS    86      54.076  48.230  25.555
ATOM   1366  O   LYS    86      53.302  47.334  25.212
ATOM   1367  N   PRO    87      55.216  47.953  26.187
ATOM   1368  CD  PRO    87      56.311  48.922  26.049
ATOM   1369 2HD  PRO    87      56.442  49.487  26.952
ATOM   1370 3HD  PRO    87      56.131  49.593  25.231
ATOM   1371  CG  PRO    87      57.517  48.041  25.777
ATOM   1372 2HG  PRO    87      58.423  48.517  26.099
ATOM   1373 3HG  PRO    87      57.591  47.800  24.734
ATOM   1374  CB  PRO    87      57.227  46.807  26.602
ATOM   1375 2HB  PRO    87      57.475  46.971  27.633
ATOM   1376 3HB  PRO    87      57.777  45.963  26.232
ATOM   1377  CA  PRO    87      55.722  46.590  26.434
ATOM   1378  HA  PRO    87      55.555  45.997  25.559
ATOM   1379  C   PRO    87      55.092  45.871  27.648
ATOM   1380  O   PRO    87      55.287  44.662  27.815
ATOM   1381  N   TYR    88      54.320  46.577  28.486
ATOM   1382  H   TYR    88      54.183  47.557  28.284
ATOM   1383  CA  TYR    88      53.658  46.028  29.678
ATOM   1384  HA  TYR    88      52.880  45.372  29.348
ATOM   1385  CB  TYR    88      54.645  45.204  30.508
ATOM   1386 2HB  TYR    88      54.116  44.783  31.341
ATOM   1387 3HB  TYR    88      55.028  44.414  29.891
ATOM   1388  CG  TYR    88      55.814  46.003  31.040
ATOM   1389  CD1 TYR    88      55.743  46.629  32.277
ATOM   1390  HD1 TYR    88      54.837  46.542  32.866
ATOM   1391  CE1 TYR    88      56.805  47.360  32.771
ATOM   1392  HE1 TYR    88      56.734  47.843  33.739
ATOM   1393  CZ  TYR    88      57.967  47.471  32.015
ATOM   1394  OH  TYR    88      59.029  48.197  32.498
ATOM   1395  HH  TYR    88      59.747  48.176  31.861
ATOM   1396  CE2 TYR    88      58.057  46.855  30.779
ATOM   1397  HE2 TYR    88      58.963  46.942  30.190
ATOM   1398  CD2 TYR    88      56.984  46.128  30.302
ATOM   1399  HD2 TYR    88      57.056  45.646  29.334
ATOM   1400  C   TYR    88      53.023  47.092  30.588
ATOM   1401  O   TYR    88      52.995  48.269  30.216
ATOM   1402  OXT TYR    88      53.995  47.869  30.216
END   
