# Supplementary material for: Alternative splicing produces structural and functional changes in CUGBP2
Source: BMC Biochem. 2012 Mar 20;13:6. doi: 10.1186/1471-2091-13-6 (PMC3368720; doi:10.1186/1471-2091-13-6)
Supplement: Additional file 3 — Additional file 1B. The pdb file of the simulated CUGBP2 RRM3 at 5 ns. [file 1471-2091-13-6-S3.PDB]

REMARK                                                              
ATOM      1  N   GLU     1      41.991  50.626  35.303
ATOM      2 1H   GLU     1      42.870  50.933  34.921
ATOM      3 2H   GLU     1      41.240  50.987  34.763
ATOM      4 2H   GLU     1      41.881  51.108  36.157
ATOM      5  CA  GLU     1      41.835  49.161  35.602
ATOM      6  HA  GLU     1      40.962  48.895  36.141
ATOM      7  CB  GLU     1      41.963  48.344  34.290
ATOM      8 2HB  GLU     1      41.356  48.855  33.544
ATOM      9 3HB  GLU     1      42.996  48.519  33.827
ATOM     10  CG  GLU     1      41.519  46.875  34.232
ATOM     11 2HG  GLU     1      41.600  46.707  33.131
ATOM     12 3HG  GLU     1      42.281  46.352  34.813
ATOM     13  CD  GLU     1      40.219  46.572  34.942
ATOM     14  OE1 GLU     1      39.392  46.007  34.268
ATOM     15  OE2 GLU     1      39.968  46.992  36.081
ATOM     16  C   GLU     1      42.868  48.756  36.688
ATOM     17  O   GLU     1      43.724  49.568  36.888
ATOM     18  N   GLY     2      42.769  47.557  37.305
ATOM     19  H   GLY     2      42.094  46.853  37.042
ATOM     20  CA  GLY     2      43.918  47.170  38.123
ATOM     21  HA2 GLY     2      44.022  46.060  38.080
ATOM     22  HA3 GLY     2      44.823  47.560  37.694
ATOM     23  C   GLY     2      43.918  47.467  39.600
ATOM     24  O   GLY     2      44.959  47.447  40.250
ATOM     25  N   ALA     3      42.705  47.824  40.029
ATOM     26  H   ALA     3      41.906  47.951  39.379
ATOM     27  CA  ALA     3      42.465  48.283  41.412
ATOM     28  HA  ALA     3      43.373  48.205  42.011
ATOM     29  CB  ALA     3      41.992  49.750  41.401
ATOM     30 1HB  ALA     3      40.959  49.910  41.043
ATOM     31 2HB  ALA     3      42.200  50.223  42.256
ATOM     32 3HB  ALA     3      42.561  50.193  40.701
ATOM     33  C   ALA     3      41.312  47.465  42.043
ATOM     34  O   ALA     3      41.292  47.266  43.283
ATOM     35  N   ASN     4      40.255  47.052  41.357
ATOM     36  H   ASN     4      40.188  47.379  40.405
ATOM     37  CA  ASN     4      39.180  46.105  41.783
ATOM     38  HA  ASN     4      38.751  46.564  42.628
ATOM     39  CB  ASN     4      38.152  45.938  40.669
ATOM     40 2HB  ASN     4      37.970  46.905  40.293
ATOM     41 3HB  ASN     4      38.714  45.515  39.828
ATOM     42  CG  ASN     4      36.956  45.158  41.022
ATOM     43  OD1 ASN     4      36.828  43.994  40.677
ATOM     44  ND2 ASN     4      36.068  45.738  41.784
ATOM     45 1HD2 ASN     4      35.261  45.250  42.003
ATOM     46 2HD2 ASN     4      36.369  46.597  42.228
ATOM     47  C   ASN     4      39.763  44.750  42.313
ATOM     48  O   ASN     4      40.072  43.867  41.552
ATOM     49  N   LEU     5      39.832  44.652  43.628
ATOM     50  H   LEU     5      39.650  45.573  44.126
ATOM     51  CA  LEU     5      40.032  43.433  44.398
ATOM     52  HA  LEU     5      40.643  42.702  43.815
ATOM     53  CB  LEU     5      40.752  43.978  45.726
ATOM     54 2HB  LEU     5      41.299  44.895  45.387
ATOM     55 3HB  LEU     5      40.088  44.230  46.571
ATOM     56  CG  LEU     5      41.760  42.961  46.374
ATOM     57  HG  LEU     5      42.577  42.682  45.733
ATOM     58  CD1 LEU     5      42.406  43.639  47.607
ATOM     59 1HD1 LEU     5      41.629  44.260  48.132
ATOM     60 2HD1 LEU     5      42.792  42.857  48.306
ATOM     61 3HD1 LEU     5      43.236  44.239  47.272
ATOM     62  CD2 LEU     5      41.014  41.707  46.794
ATOM     63 1HD2 LEU     5      40.051  41.896  47.167
ATOM     64 2HD2 LEU     5      40.797  41.039  45.918
ATOM     65 3HD2 LEU     5      41.585  41.216  47.488
ATOM     66  C   LEU     5      38.739  42.780  44.714
ATOM     67  O   LEU     5      37.935  43.326  45.486
ATOM     68  N   PHE     6      38.517  41.572  44.217
ATOM     69  H   PHE     6      39.241  41.267  43.562
ATOM     70  CA  PHE     6      37.336  40.737  44.383
ATOM     71  HA  PHE     6      36.481  41.473  44.555
ATOM     72  CB  PHE     6      37.070  40.069  43.010
ATOM     73 2HB  PHE     6      37.305  40.831  42.281
ATOM     74 3HB  PHE     6      37.884  39.432  42.725
ATOM     75  CG  PHE     6      35.666  39.513  42.920
ATOM     76  CD1 PHE     6      34.632  40.157  42.184
ATOM     77  HD1 PHE     6      34.944  41.059  41.631
ATOM     78  CE1 PHE     6      33.332  39.662  42.022
ATOM     79  HE1 PHE     6      32.656  40.135  41.366
ATOM     80  CZ  PHE     6      33.013  38.506  42.771
ATOM     81  HZ  PHE     6      32.070  38.077  42.822
ATOM     82  CE2 PHE     6      34.023  37.928  43.622
ATOM     83  HE2 PHE     6      33.717  37.178  44.359
ATOM     84  CD2 PHE     6      35.313  38.351  43.639
ATOM     85  HD2 PHE     6      36.047  37.761  44.122
ATOM     86  C   PHE     6      37.639  39.848  45.629
ATOM     87  O   PHE     6      38.714  39.271  45.701
ATOM     88  N   ILE     7      36.596  39.587  46.398
ATOM     89  H   ILE     7      35.735  40.042  46.103
ATOM     90  CA  ILE     7      36.729  38.856  47.663
ATOM     91  HA  ILE     7      37.742  38.489  47.763
ATOM     92  CB  ILE     7      36.566  39.773  49.000
ATOM     93  HB  ILE     7      35.497  39.939  49.081
ATOM     94  CG2 ILE     7      36.942  38.862  50.168
ATOM     95 1HG2 ILE     7      36.508  39.383  51.033
ATOM     96 2HG2 ILE     7      36.531  37.808  50.110
ATOM     97 3HG2 ILE     7      38.043  38.773  50.167
ATOM     98  CG1 ILE     7      37.371  41.090  48.957
ATOM     99 2HG1 ILE     7      38.403  40.925  48.998
ATOM    100 3HG1 ILE     7      37.087  41.559  48.014
ATOM    101  CD1 ILE     7      37.072  42.003  50.147
ATOM    102 1HD1 ILE     7      36.090  42.336  50.122
ATOM    103 2HD1 ILE     7      37.348  41.579  51.108
ATOM    104 3HD1 ILE     7      37.644  42.928  50.024
ATOM    105  C   ILE     7      35.701  37.697  47.661
ATOM    106  O   ILE     7      34.481  37.906  47.534
ATOM    107  N   TYR     8      36.232  36.450  47.786
ATOM    108  H   TYR     8      37.250  36.300  47.929
ATOM    109  CA  TYR     8      35.422  35.207  47.981
ATOM    110  HA  TYR     8      34.381  35.281  47.662
ATOM    111  CB  TYR     8      35.955  34.136  47.004
ATOM    112 2HB  TYR     8      36.947  33.919  47.331
ATOM    113 3HB  TYR     8      35.224  33.258  47.142
ATOM    114  CG  TYR     8      36.011  34.568  45.492
ATOM    115  CD1 TYR     8      37.224  35.072  44.929
ATOM    116  HD1 TYR     8      38.126  35.089  45.462
ATOM    117  CE1 TYR     8      37.192  35.414  43.589
ATOM    118  HE1 TYR     8      38.147  35.864  43.106
ATOM    119  CZ  TYR     8      35.999  35.306  42.812
ATOM    120  OH  TYR     8      36.040  35.443  41.490
ATOM    121  HH  TYR     8      35.219  35.382  41.084
ATOM    122  CE2 TYR     8      34.743  34.926  43.425
ATOM    123  HE2 TYR     8      33.825  34.673  42.891
ATOM    124  CD2 TYR     8      34.773  34.733  44.784
ATOM    125  HD2 TYR     8      33.917  34.579  45.455
ATOM    126  C   TYR     8      35.449  34.742  49.468
ATOM    127  O   TYR     8      36.354  34.966  50.224
ATOM    128  N   HIE     9      34.356  34.083  49.948
ATOM    129  H   HIE     9      33.606  33.907  49.324
ATOM    130  CA  HIE     9      34.206  33.490  51.246
ATOM    131  HA  HIE     9      33.264  33.100  51.232
ATOM    132  CB  HIE     9      35.320  32.422  51.377
ATOM    133 2HB  HIE     9      36.210  32.953  51.638
ATOM    134 3HB  HIE     9      35.030  31.751  52.231
ATOM    135  CG  HIE     9      35.589  31.447  50.216
ATOM    136  ND1 HIE     9      36.667  30.552  50.254
ATOM    137  CE1 HIE     9      36.352  29.633  49.308
ATOM    138  HE1 HIE     9      37.032  28.784  49.021
ATOM    139  NE2 HIE     9      35.226  29.969  48.654
ATOM    140  HE2 HIE     9      34.763  29.285  48.039
ATOM    141  CD2 HIE     9      34.742  31.076  49.230
ATOM    142  HD2 HIE     9      33.774  31.396  49.107
ATOM    143  C   HIE     9      34.069  34.470  52.403
ATOM    144  O   HIE     9      34.428  34.183  53.547
ATOM    145  N   LEU    10      33.538  35.663  52.121
ATOM    146  H   LEU    10      33.251  35.748  51.163
ATOM    147  CA  LEU    10      33.021  36.608  53.150
ATOM    148  HA  LEU    10      33.932  36.794  53.681
ATOM    149  CB  LEU    10      32.497  37.875  52.472
ATOM    150 2HB  LEU    10      31.770  37.621  51.697
ATOM    151 3HB  LEU    10      31.819  38.390  53.196
ATOM    152  CG  LEU    10      33.444  38.877  51.902
ATOM    153  HG  LEU    10      33.943  38.413  51.063
ATOM    154  CD1 LEU    10      32.768  40.164  51.260
ATOM    155 1HD1 LEU    10      32.222  40.673  52.050
ATOM    156 2HD1 LEU    10      33.576  40.828  51.087
ATOM    157 3HD1 LEU    10      32.280  39.897  50.336
ATOM    158  CD2 LEU    10      34.440  39.377  52.985
ATOM    159 1HD2 LEU    10      35.175  38.536  53.281
ATOM    160 2HD2 LEU    10      34.976  40.274  52.632
ATOM    161 3HD2 LEU    10      33.856  39.709  53.841
ATOM    162  C   LEU    10      31.979  35.969  54.162
ATOM    163  O   LEU    10      31.211  35.006  53.865
ATOM    164  N   PRO    11      31.860  36.544  55.388
ATOM    165  CD  PRO    11      32.682  37.574  55.981
ATOM    166 2HD  PRO    11      32.321  38.476  55.570
ATOM    167 3HD  PRO    11      33.764  37.330  55.709
ATOM    168  CG  PRO    11      32.323  37.380  57.437
ATOM    169 2HG  PRO    11      32.420  38.225  58.082
ATOM    170 3HG  PRO    11      32.947  36.627  57.912
ATOM    171  CB  PRO    11      30.852  36.931  57.552
ATOM    172 2HB  PRO    11      30.202  37.728  57.489
ATOM    173 3HB  PRO    11      30.558  36.246  58.427
ATOM    174  CA  PRO    11      30.721  36.172  56.277
ATOM    175  HA  PRO    11      30.781  35.101  56.409
ATOM    176  C   PRO    11      29.384  36.441  55.645
ATOM    177  O   PRO    11      29.284  37.324  54.802
ATOM    178  N   GLN    12      28.380  35.622  55.927
ATOM    179  H   GLN    12      28.608  34.839  56.535
ATOM    180  CA  GLN    12      27.043  35.829  55.507
ATOM    181  HA  GLN    12      27.051  36.047  54.411
ATOM    182  CB  GLN    12      26.305  34.517  55.845
ATOM    183 2HB  GLN    12      26.783  33.612  55.514
ATOM    184 3HB  GLN    12      26.083  34.454  56.932
ATOM    185  CG  GLN    12      25.047  34.506  54.960
ATOM    186 2HG  GLN    12      24.471  35.355  55.275
ATOM    187 3HG  GLN    12      25.141  34.669  53.820
ATOM    188  CD  GLN    12      24.085  33.365  55.326
ATOM    189  OE1 GLN    12      23.809  33.176  56.499
ATOM    190  NE2 GLN    12      23.579  32.433  54.486
ATOM    191 1HE2 GLN    12      23.096  31.636  54.891
ATOM    192 2HE2 GLN    12      23.808  32.477  53.513
ATOM    193  C   GLN    12      26.380  37.049  56.155
ATOM    194  O   GLN    12      25.407  37.584  55.661
ATOM    195  N   GLU    13      26.899  37.515  57.282
ATOM    196  H   GLU    13      27.644  37.011  57.676
ATOM    197  CA  GLU    13      26.360  38.663  58.062
ATOM    198  HA  GLU    13      25.321  38.726  57.803
ATOM    199  CB  GLU    13      26.340  38.323  59.546
ATOM    200 2HB  GLU    13      25.614  38.895  60.071
ATOM    201 3HB  GLU    13      25.954  37.311  59.638
ATOM    202  CG  GLU    13      27.630  38.566  60.306
ATOM    203 2HG  GLU    13      28.425  38.032  59.783
ATOM    204 3HG  GLU    13      27.876  39.674  60.363
ATOM    205  CD  GLU    13      27.541  38.016  61.787
ATOM    206  OE1 GLU    13      28.547  37.896  62.487
ATOM    207  OE2 GLU    13      26.474  37.568  62.231
ATOM    208  C   GLU    13      27.033  40.046  57.720
ATOM    209  O   GLU    13      26.607  41.102  58.236
ATOM    210  N   PHE    14      27.931  40.031  56.711
ATOM    211  H   PHE    14      28.067  39.151  56.234
ATOM    212  CA  PHE    14      28.882  41.119  56.431
ATOM    213  HA  PHE    14      29.163  41.509  57.402
ATOM    214  CB  PHE    14      30.161  40.541  55.870
ATOM    215 2HB  PHE    14      30.600  39.762  56.567
ATOM    216 3HB  PHE    14      29.919  40.055  54.996
ATOM    217  CG  PHE    14      31.345  41.407  55.559
ATOM    218  CD1 PHE    14      31.466  42.152  54.403
ATOM    219  HD1 PHE    14      30.583  42.213  53.703
ATOM    220  CE1 PHE    14      32.702  42.763  54.057
ATOM    221  HE1 PHE    14      32.756  43.218  53.122
ATOM    222  CZ  PHE    14      33.774  42.825  54.975
ATOM    223  HZ  PHE    14      34.701  43.393  54.711
ATOM    224  CE2 PHE    14      33.695  42.060  56.137
ATOM    225  HE2 PHE    14      34.473  42.040  56.867
ATOM    226  CD2 PHE    14      32.455  41.415  56.477
ATOM    227  HD2 PHE    14      32.447  40.862  57.438
ATOM    228  C   PHE    14      28.330  42.273  55.625
ATOM    229  O   PHE    14      27.500  42.100  54.732
ATOM    230  N   GLY    15      28.777  43.463  56.048
ATOM    231  H   GLY    15      29.265  43.502  56.929
ATOM    232  CA  GLY    15      28.067  44.740  55.692
ATOM    233  HA2 GLY    15      26.951  44.499  55.472
ATOM    234  HA3 GLY    15      27.948  45.340  56.547
ATOM    235  C   GLY    15      28.721  45.581  54.559
ATOM    236  O   GLY    15      29.909  45.945  54.668
ATOM    237  N   ASP    16      27.868  45.895  53.569
ATOM    238  H   ASP    16      26.949  45.495  53.703
ATOM    239  CA  ASP    16      28.187  46.527  52.314
ATOM    240  HA  ASP    16      29.065  46.021  51.843
ATOM    241  CB  ASP    16      26.955  46.405  51.335
ATOM    242 2HB  ASP    16      26.813  45.317  51.037
ATOM    243 3HB  ASP    16      26.152  46.854  51.871
ATOM    244  CG  ASP    16      27.032  47.259  50.068
ATOM    245  OD1 ASP    16      27.626  46.709  49.075
ATOM    246  OD2 ASP    16      26.358  48.312  49.923
ATOM    247  C   ASP    16      28.692  47.931  52.428
ATOM    248  O   ASP    16      29.423  48.374  51.551
ATOM    249  N   GLN    17      28.442  48.689  53.507
ATOM    250  H   GLN    17      27.681  48.308  54.140
ATOM    251  CA  GLN    17      29.048  49.935  53.903
ATOM    252  HA  GLN    17      29.642  50.338  53.088
ATOM    253  CB  GLN    17      27.996  51.036  54.282
ATOM    254 2HB  GLN    17      27.098  50.550  54.598
ATOM    255 3HB  GLN    17      28.405  51.669  55.037
ATOM    256  CG  GLN    17      27.682  51.814  52.979
ATOM    257 2HG  GLN    17      27.649  51.138  52.108
ATOM    258 3HG  GLN    17      26.807  52.425  53.140
ATOM    259  CD  GLN    17      28.783  52.788  52.581
ATOM    260  OE1 GLN    17      29.579  52.361  51.812
ATOM    261  NE2 GLN    17      28.722  54.030  52.939
ATOM    262 1HE2 GLN    17      29.421  54.735  52.707
ATOM    263 2HE2 GLN    17      28.036  54.324  53.597
ATOM    264  C   GLN    17      30.062  49.849  55.090
ATOM    265  O   GLN    17      30.803  50.751  55.303
ATOM    266  N   ASP    18      29.950  48.848  55.967
ATOM    267  H   ASP    18      29.315  48.067  55.876
ATOM    268  CA  ASP    18      30.802  48.681  57.138
ATOM    269  HA  ASP    18      30.795  49.539  57.701
ATOM    270  CB  ASP    18      30.090  47.583  57.978
ATOM    271 2HB  ASP    18      29.007  47.910  58.156
ATOM    272 3HB  ASP    18      30.081  46.663  57.401
ATOM    273  CG  ASP    18      30.876  47.469  59.379
ATOM    274  OD1 ASP    18      31.989  46.910  59.367
ATOM    275  OD2 ASP    18      30.336  47.864  60.450
ATOM    276  C   ASP    18      32.196  48.321  56.621
ATOM    277  O   ASP    18      33.205  48.754  57.220
ATOM    278  N   ILE    19      32.255  47.443  55.611
ATOM    279  H   ILE    19      31.337  47.248  55.178
ATOM    280  CA  ILE    19      33.474  47.021  54.938
ATOM    281  HA  ILE    19      33.883  46.317  55.545
ATOM    282  CB  ILE    19      33.272  46.508  53.491
ATOM    283  HB  ILE    19      32.647  45.582  53.646
ATOM    284  CG2 ILE    19      32.656  47.625  52.628
ATOM    285 1HG2 ILE    19      33.421  48.213  52.038
ATOM    286 2HG2 ILE    19      31.995  47.220  51.797
ATOM    287 3HG2 ILE    19      32.005  48.350  53.221
ATOM    288  CG1 ILE    19      34.562  45.878  52.811
ATOM    289 2HG1 ILE    19      35.258  46.701  52.677
ATOM    290 3HG1 ILE    19      34.965  45.147  53.524
ATOM    291  CD1 ILE    19      34.400  45.202  51.443
ATOM    292 1HD1 ILE    19      34.403  46.021  50.647
ATOM    293 2HD1 ILE    19      35.253  44.477  51.257
ATOM    294 3HD1 ILE    19      33.401  44.692  51.407
ATOM    295  C   ILE    19      34.706  48.046  54.854
ATOM    296  O   ILE    19      35.786  47.643  55.308
ATOM    297  N   LEU    20      34.548  49.306  54.360
ATOM    298  H   LEU    20      33.660  49.685  54.107
ATOM    299  CA  LEU    20      35.708  50.253  54.287
ATOM    300  HA  LEU    20      36.289  50.186  53.374
ATOM    301  CB  LEU    20      34.964  51.636  54.156
ATOM    302 2HB  LEU    20      34.374  51.854  55.056
ATOM    303 3HB  LEU    20      35.695  52.423  54.250
ATOM    304  CG  LEU    20      34.042  51.805  52.862
ATOM    305  HG  LEU    20      33.151  51.110  52.951
ATOM    306  CD1 LEU    20      33.540  53.214  52.936
ATOM    307 1HD1 LEU    20      32.641  53.286  52.335
ATOM    308 2HD1 LEU    20      33.144  53.395  53.980
ATOM    309 3HD1 LEU    20      34.338  53.970  52.760
ATOM    310  CD2 LEU    20      34.684  51.704  51.441
ATOM    311 1HD2 LEU    20      35.141  52.645  51.242
ATOM    312 2HD2 LEU    20      35.460  50.928  51.290
ATOM    313 3HD2 LEU    20      33.839  51.634  50.776
ATOM    314  C   LEU    20      36.690  50.233  55.435
ATOM    315  O   LEU    20      37.923  50.377  55.251
ATOM    316  N   GLN    21      36.165  50.004  56.642
ATOM    317  H   GLN    21      35.112  49.819  56.684
ATOM    318  CA  GLN    21      36.970  50.130  57.861
ATOM    319  HA  GLN    21      37.378  51.111  57.972
ATOM    320  CB  GLN    21      36.035  49.799  59.024
ATOM    321 2HB  GLN    21      35.656  48.749  59.109
ATOM    322 3HB  GLN    21      36.560  49.972  59.947
ATOM    323  CG  GLN    21      34.863  50.860  59.032
ATOM    324 2HG  GLN    21      35.348  51.805  59.150
ATOM    325 3HG  GLN    21      34.358  50.853  58.086
ATOM    326  CD  GLN    21      33.879  50.700  60.134
ATOM    327  OE1 GLN    21      33.733  51.535  61.004
ATOM    328  NE2 GLN    21      33.124  49.621  60.099
ATOM    329 1HE2 GLN    21      32.647  49.407  61.007
ATOM    330 2HE2 GLN    21      33.300  48.900  59.463
ATOM    331  C   GLN    21      38.122  49.118  58.003
ATOM    332  O   GLN    21      39.113  49.404  58.709
ATOM    333  N   MET    22      38.099  47.981  57.317
ATOM    334  H   MET    22      37.271  47.770  56.733
ATOM    335  CA  MET    22      39.202  47.043  57.181
ATOM    336  HA  MET    22      39.793  47.089  58.093
ATOM    337  CB  MET    22      38.684  45.652  56.829
ATOM    338 2HB  MET    22      38.157  45.618  55.899
ATOM    339 3HB  MET    22      39.557  44.964  56.891
ATOM    340  CG  MET    22      37.684  45.184  57.905
ATOM    341 2HG  MET    22      38.262  45.208  58.796
ATOM    342 3HG  MET    22      36.883  45.924  57.891
ATOM    343  SD  MET    22      36.986  43.461  58.051
ATOM    344  CE  MET    22      35.463  43.733  58.969
ATOM    345 1HE  MET    22      34.985  44.576  58.439
ATOM    346 2HE  MET    22      34.767  42.931  58.941
ATOM    347 3HE  MET    22      35.657  44.083  59.971
ATOM    348  C   MET    22      40.202  47.468  56.127
ATOM    349  O   MET    22      41.347  47.070  56.321
ATOM    350  N   PHE    23      39.816  48.178  55.080
ATOM    351  H   PHE    23      38.892  48.437  54.913
ATOM    352  CA  PHE    23      40.631  48.286  53.844
ATOM    353  HA  PHE    23      41.476  47.663  53.855
ATOM    354  CB  PHE    23      39.679  47.937  52.691
ATOM    355 2HB  PHE    23      38.751  48.469  52.729
ATOM    356 3HB  PHE    23      40.000  48.212  51.697
ATOM    357  CG  PHE    23      39.457  46.435  52.669
ATOM    358  CD1 PHE    23      38.299  45.935  53.288
ATOM    359  HD1 PHE    23      37.557  46.623  53.732
ATOM    360  CE1 PHE    23      38.132  44.567  53.287
ATOM    361  HE1 PHE    23      37.193  44.163  53.680
ATOM    362  CZ  PHE    23      39.096  43.626  52.884
ATOM    363  HZ  PHE    23      38.949  42.528  52.899
ATOM    364  CE2 PHE    23      40.217  44.166  52.259
ATOM    365  HE2 PHE    23      40.762  43.520  51.700
ATOM    366  CD2 PHE    23      40.397  45.588  52.044
ATOM    367  HD2 PHE    23      41.160  45.962  51.363
ATOM    368  C   PHE    23      41.131  49.730  53.551
ATOM    369  O   PHE    23      41.963  50.032  52.709
ATOM    370  N   MET    24      40.617  50.726  54.274
ATOM    371  H   MET    24      39.812  50.508  54.863
ATOM    372  CA  MET    24      41.109  52.165  54.358
ATOM    373  HA  MET    24      41.237  52.434  53.312
ATOM    374  CB  MET    24      40.018  53.067  54.919
ATOM    375 2HB  MET    24      40.448  54.067  54.990
ATOM    376 3HB  MET    24      39.203  53.044  54.154
ATOM    377  CG  MET    24      39.552  52.810  56.435
ATOM    378 2HG  MET    24      38.600  53.267  56.734
ATOM    379 3HG  MET    24      39.548  51.730  56.623
ATOM    380  SD  MET    24      40.712  53.552  57.589
ATOM    381  CE  MET    24      40.493  52.350  58.889
ATOM    382 1HE  MET    24      39.569  52.550  59.428
ATOM    383 2HE  MET    24      40.363  51.336  58.494
ATOM    384 3HE  MET    24      41.296  52.323  59.568
ATOM    385  C   MET    24      42.443  52.428  55.015
ATOM    386  O   MET    24      43.014  53.516  54.804
ATOM    387  N   PRO    25      43.086  51.461  55.710
ATOM    388  CD  PRO    25      42.571  50.225  56.302
ATOM    389 2HD  PRO    25      42.726  49.304  55.710
ATOM    390 3HD  PRO    25      41.469  50.405  56.508
ATOM    391  CG  PRO    25      43.488  50.185  57.524
ATOM    392 2HG  PRO    25      43.471  49.249  57.985
ATOM    393 3HG  PRO    25      43.289  50.904  58.325
ATOM    394  CB  PRO    25      44.882  50.334  56.915
ATOM    395 2HB  PRO    25      45.190  49.554  56.289
ATOM    396 3HB  PRO    25      45.548  50.629  57.722
ATOM    397  CA  PRO    25      44.582  51.498  55.943
ATOM    398  HA  PRO    25      44.744  52.409  56.522
ATOM    399  C   PRO    25      45.504  51.415  54.744
ATOM    400  O   PRO    25      46.697  51.782  54.921
ATOM    401  N   PHE    26      45.032  50.812  53.607
ATOM    402  H   PHE    26      44.170  50.412  53.548
ATOM    403  CA  PHE    26      45.867  50.608  52.407
ATOM    404  HA  PHE    26      46.934  50.632  52.718
ATOM    405  CB  PHE    26      45.494  49.239  51.929
ATOM    406 2HB  PHE    26      44.475  49.459  51.487
ATOM    407 3HB  PHE    26      46.099  48.914  51.098
ATOM    408  CG  PHE    26      45.433  48.085  52.896
ATOM    409  CD1 PHE    26      46.637  47.611  53.531
ATOM    410  HD1 PHE    26      47.563  48.040  53.261
ATOM    411  CE1 PHE    26      46.617  46.627  54.539
ATOM    412  HE1 PHE    26      47.457  46.330  55.169
ATOM    413  CZ  PHE    26      45.364  46.085  54.952
ATOM    414  HZ  PHE    26      45.383  45.353  55.751
ATOM    415  CE2 PHE    26      44.182  46.413  54.203
ATOM    416  HE2 PHE    26      43.235  45.882  54.404
ATOM    417  CD2 PHE    26      44.223  47.342  53.140
ATOM    418  HD2 PHE    26      43.262  47.512  52.673
ATOM    419  C   PHE    26      45.840  51.630  51.300
ATOM    420  O   PHE    26      46.395  51.366  50.252
ATOM    421  N   GLY    27      45.100  52.759  51.486
ATOM    422  H   GLY    27      44.581  52.726  52.304
ATOM    423  CA  GLY    27      44.983  53.965  50.676
ATOM    424  HA2 GLY    27      45.278  54.856  51.200
ATOM    425  HA3 GLY    27      45.497  53.797  49.675
ATOM    426  C   GLY    27      43.564  54.253  50.312
ATOM    427  O   GLY    27      42.662  53.626  50.910
ATOM    428  N   ASN    28      43.270  55.140  49.350
ATOM    429  H   ASN    28      44.093  55.670  48.986
ATOM    430  CA  ASN    28      41.933  55.594  48.964
ATOM    431  HA  ASN    28      41.428  55.646  49.952
ATOM    432  CB  ASN    28      41.819  57.065  48.516
ATOM    433 2HB  ASN    28      42.275  57.724  49.276
ATOM    434 3HB  ASN    28      42.342  57.213  47.505
ATOM    435  CG  ASN    28      40.409  57.621  48.395
ATOM    436  OD1 ASN    28      39.707  57.744  49.435
ATOM    437  ND2 ASN    28      39.966  57.935  47.186
ATOM    438 1HD2 ASN    28      39.058  58.403  47.056
ATOM    439 2HD2 ASN    28      40.660  58.056  46.452
ATOM    440  C   ASN    28      41.124  54.619  48.061
ATOM    441  O   ASN    28      41.528  54.422  46.877
ATOM    442  N   VAL    29      40.075  54.051  48.642
ATOM    443  H   VAL    29      39.900  54.323  49.627
ATOM    444  CA  VAL    29      38.994  53.309  47.898
ATOM    445  HA  VAL    29      39.464  52.681  47.229
ATOM    446  CB  VAL    29      38.115  52.402  48.900
ATOM    447  HB  VAL    29      37.538  53.031  49.588
ATOM    448  CG1 VAL    29      37.211  51.365  48.099
ATOM    449 1HG1 VAL    29      36.795  50.650  48.752
ATOM    450 2HG1 VAL    29      36.327  51.922  47.735
ATOM    451 3HG1 VAL    29      37.819  50.911  47.348
ATOM    452  CG2 VAL    29      38.994  51.485  49.834
ATOM    453 1HG2 VAL    29      39.543  52.147  50.615
ATOM    454 2HG2 VAL    29      38.318  50.733  50.314
ATOM    455 3HG2 VAL    29      39.718  50.910  49.259
ATOM    456  C   VAL    29      38.144  54.349  47.205
ATOM    457  O   VAL    29      37.745  55.337  47.737
ATOM    458  N   ILE    30      37.876  54.173  45.885
ATOM    459  H   ILE    30      38.446  53.450  45.476
ATOM    460  CA  ILE    30      36.995  55.042  45.021
ATOM    461  HA  ILE    30      36.869  55.982  45.611
ATOM    462  CB  ILE    30      37.760  55.168  43.684
ATOM    463  HB  ILE    30      38.828  55.336  43.919
ATOM    464  CG2 ILE    30      37.715  53.923  42.895
ATOM    465 1HG2 ILE    30      38.191  54.051  41.931
ATOM    466 2HG2 ILE    30      38.318  53.124  43.370
ATOM    467 3HG2 ILE    30      36.705  53.603  42.757
ATOM    468  CG1 ILE    30      37.177  56.457  43.017
ATOM    469 2HG1 ILE    30      36.110  56.362  42.766
ATOM    470 3HG1 ILE    30      37.304  57.267  43.754
ATOM    471  CD1 ILE    30      38.013  56.867  41.844
ATOM    472 1HD1 ILE    30      37.678  57.788  41.474
ATOM    473 2HD1 ILE    30      39.086  56.966  42.111
ATOM    474 3HD1 ILE    30      37.920  56.155  41.071
ATOM    475  C   ILE    30      35.623  54.361  44.835
ATOM    476  O   ILE    30      34.633  55.008  44.550
ATOM    477  N   SER    31      35.543  53.101  45.215
ATOM    478  H   SER    31      36.309  52.606  45.624
ATOM    479  CA  SER    31      34.259  52.360  45.222
ATOM    480  HA  SER    31      33.511  52.956  45.715
ATOM    481  CB  SER    31      33.750  52.011  43.768
ATOM    482 2HB  SER    31      34.414  51.465  43.121
ATOM    483 3HB  SER    31      32.925  51.245  43.842
ATOM    484  OG  SER    31      33.269  53.176  43.140
ATOM    485  HG  SER    31      33.761  53.874  43.620
ATOM    486  C   SER    31      34.417  50.987  45.970
ATOM    487  O   SER    31      35.463  50.344  45.841
ATOM    488  N   ALA    32      33.386  50.499  46.621
ATOM    489  H   ALA    32      32.650  51.083  46.880
ATOM    490  CA  ALA    32      33.367  49.090  47.028
ATOM    491  HA  ALA    32      33.815  48.524  46.238
ATOM    492  CB  ALA    32      34.112  48.974  48.416
ATOM    493 1HB  ALA    32      34.057  47.850  48.556
ATOM    494 2HB  ALA    32      35.181  49.296  48.278
ATOM    495 3HB  ALA    32      33.569  49.482  49.284
ATOM    496  C   ALA    32      31.921  48.552  47.263
ATOM    497  O   ALA    32      30.983  49.323  47.386
ATOM    498  N   LYS    33      31.763  47.223  47.271
ATOM    499  H   LYS    33      32.546  46.601  47.226
ATOM    500  CA  LYS    33      30.432  46.596  47.289
ATOM    501  HA  LYS    33      29.710  47.133  48.044
ATOM    502  CB  LYS    33      29.931  46.565  45.880
ATOM    503 2HB  LYS    33      29.954  47.504  45.358
ATOM    504 3HB  LYS    33      30.603  45.902  45.297
ATOM    505  CG  LYS    33      28.586  45.852  45.706
ATOM    506 2HG  LYS    33      28.629  44.964  46.226
ATOM    507 3HG  LYS    33      27.783  46.437  46.162
ATOM    508  CD  LYS    33      28.207  45.499  44.266
ATOM    509 2HD  LYS    33      28.117  46.386  43.641
ATOM    510 3HD  LYS    33      28.907  44.772  43.971
ATOM    511  CE  LYS    33      26.905  44.760  44.115
ATOM    512 2HE  LYS    33      26.845  44.310  43.149
ATOM    513 3HE  LYS    33      27.132  43.999  44.856
ATOM    514  NZ  LYS    33      25.635  45.585  44.404
ATOM    515  HZ1 LYS    33      25.527  46.342  43.699
ATOM    516  HZ2 LYS    33      24.808  45.044  44.463
ATOM    517  HZ3 LYS    33      25.653  46.041  45.285
ATOM    518  C   LYS    33      30.480  45.164  47.941
ATOM    519  O   LYS    33      31.397  44.389  47.727
ATOM    520  N   VAL    34      29.503  44.839  48.784
ATOM    521  H   VAL    34      28.816  45.614  48.748
ATOM    522  CA  VAL    34      29.061  43.455  49.172
ATOM    523  HA  VAL    34      29.677  42.715  48.815
ATOM    524  CB  VAL    34      29.092  43.175  50.731
ATOM    525  HB  VAL    34      28.422  43.806  51.281
ATOM    526  CG1 VAL    34      28.731  41.690  51.064
ATOM    527 1HG1 VAL    34      29.495  41.128  50.603
ATOM    528 2HG1 VAL    34      28.840  41.505  52.130
ATOM    529 3HG1 VAL    34      27.778  41.430  50.661
ATOM    530  CG2 VAL    34      30.549  43.403  51.187
ATOM    531 1HG2 VAL    34      31.151  42.535  50.987
ATOM    532 2HG2 VAL    34      31.015  44.295  50.861
ATOM    533 3HG2 VAL    34      30.415  43.597  52.271
ATOM    534  C   VAL    34      27.753  43.022  48.554
ATOM    535  O   VAL    34      26.780  43.829  48.468
ATOM    536  N   PHE    35      27.597  41.840  47.900
ATOM    537  H   PHE    35      28.387  41.191  48.007
ATOM    538  CA  PHE    35      26.373  41.456  47.152
ATOM    539  HA  PHE    35      25.954  42.312  46.551
ATOM    540  CB  PHE    35      26.733  40.315  46.204
ATOM    541 2HB  PHE    35      27.340  39.672  46.833
ATOM    542 3HB  PHE    35      25.915  39.701  45.977
ATOM    543  CG  PHE    35      27.525  40.728  44.983
ATOM    544  CD1 PHE    35      26.778  40.858  43.841
ATOM    545  HD1 PHE    35      25.754  40.704  43.807
ATOM    546  CE1 PHE    35      27.515  41.307  42.683
ATOM    547  HE1 PHE    35      27.058  41.485  41.702
ATOM    548  CZ  PHE    35      28.920  41.564  42.765
ATOM    549  HZ  PHE    35      29.479  41.874  41.906
ATOM    550  CE2 PHE    35      29.598  41.520  43.985
ATOM    551  HE2 PHE    35      30.615  41.845  44.006
ATOM    552  CD2 PHE    35      28.842  41.125  45.104
ATOM    553  HD2 PHE    35      29.325  40.905  46.036
ATOM    554  C   PHE    35      25.310  40.973  48.197
ATOM    555  O   PHE    35      25.547  40.392  49.234
ATOM    556  N   ILE    36      24.011  41.139  47.865
ATOM    557  H   ILE    36      23.812  41.512  46.922
ATOM    558  CA  ILE    36      22.966  41.113  48.881
ATOM    559  HA  ILE    36      23.359  40.852  49.848
ATOM    560  CB  ILE    36      22.358  42.578  48.970
ATOM    561  HB  ILE    36      22.010  42.814  47.986
ATOM    562  CG2 ILE    36      21.168  42.572  49.915
ATOM    563 1HG2 ILE    36      20.827  43.605  50.097
ATOM    564 2HG2 ILE    36      20.268  42.045  49.585
ATOM    565 3HG2 ILE    36      21.405  42.179  50.832
ATOM    566  CG1 ILE    36      23.301  43.741  49.454
ATOM    567 2HG1 ILE    36      24.018  43.965  48.599
ATOM    568 3HG1 ILE    36      22.610  44.565  49.494
ATOM    569  CD1 ILE    36      24.122  43.668  50.735
ATOM    570 1HD1 ILE    36      24.722  44.669  50.673
ATOM    571 2HD1 ILE    36      23.514  43.598  51.656
ATOM    572 3HD1 ILE    36      24.778  42.775  50.586
ATOM    573  C   ILE    36      21.854  40.055  48.497
ATOM    574  O   ILE    36      21.303  40.042  47.395
ATOM    575  N   ASP    37      21.467  39.210  49.423
ATOM    576  H   ASP    37      21.926  39.341  50.356
ATOM    577  CA  ASP    37      20.569  38.110  49.195
ATOM    578  HA  ASP    37      21.067  37.610  48.373
ATOM    579  CB  ASP    37      20.509  37.233  50.446
ATOM    580 2HB  ASP    37      21.431  36.786  50.584
ATOM    581 3HB  ASP    37      20.257  37.853  51.292
ATOM    582  CG  ASP    37      19.484  36.143  50.217
ATOM    583  OD1 ASP    37      19.546  35.153  49.455
ATOM    584  OD2 ASP    37      18.436  36.207  50.878
ATOM    585  C   ASP    37      19.188  38.572  48.773
ATOM    586  O   ASP    37      18.560  39.514  49.278
ATOM    587  N   LYS    38      18.695  37.793  47.812
ATOM    588  H   LYS    38      19.333  37.104  47.435
ATOM    589  CA  LYS    38      17.328  37.903  47.192
ATOM    590  HA  LYS    38      17.309  38.985  46.877
ATOM    591  CB  LYS    38      17.201  37.116  45.892
ATOM    592 2HB  LYS    38      16.294  37.562  45.325
ATOM    593 3HB  LYS    38      18.197  37.242  45.345
ATOM    594  CG  LYS    38      16.895  35.638  46.192
ATOM    595 2HG  LYS    38      17.848  35.109  46.435
ATOM    596 3HG  LYS    38      16.055  35.438  46.879
ATOM    597  CD  LYS    38      16.295  35.052  44.909
ATOM    598 2HD  LYS    38      15.410  35.519  44.593
ATOM    599 3HD  LYS    38      16.960  35.117  44.097
ATOM    600  CE  LYS    38      15.952  33.601  45.165
ATOM    601 2HE  LYS    38      16.849  33.073  45.540
ATOM    602 3HE  LYS    38      15.240  33.621  45.999
ATOM    603  NZ  LYS    38      15.560  32.836  43.907
ATOM    604  HZ1 LYS    38      15.461  31.823  44.068
ATOM    605  HZ2 LYS    38      14.570  33.054  43.658
ATOM    606  HZ3 LYS    38      16.200  32.951  43.132
ATOM    607  C   LYS    38      16.112  37.691  48.039
ATOM    608  O   LYS    38      15.011  38.004  47.700
ATOM    609  N   GLN    39      16.216  37.200  49.310
ATOM    610  H   GLN    39      17.078  36.759  49.689
ATOM    611  CA  GLN    39      15.021  37.039  50.183
ATOM    612  HA  GLN    39      14.165  37.666  49.919
ATOM    613  CB  GLN    39      14.476  35.609  50.156
ATOM    614 2HB  GLN    39      15.286  35.006  49.992
ATOM    615 3HB  GLN    39      14.001  35.336  51.073
ATOM    616  CG  GLN    39      13.459  35.500  49.002
ATOM    617 2HG  GLN    39      12.556  36.007  49.212
ATOM    618 3HG  GLN    39      13.841  35.913  48.064
ATOM    619  CD  GLN    39      13.051  34.020  48.673
ATOM    620  OE1 GLN    39      13.374  33.506  47.679
ATOM    621  NE2 GLN    39      12.484  33.345  49.651
ATOM    622 1HE2 GLN    39      12.159  32.356  49.511
ATOM    623 2HE2 GLN    39      12.320  33.859  50.477
ATOM    624  C   GLN    39      15.174  37.558  51.638
ATOM    625  O   GLN    39      14.115  37.887  52.287
ATOM    626  N   THR    40      16.407  37.587  52.214
ATOM    627  H   THR    40      17.140  37.268  51.594
ATOM    628  CA  THR    40      16.827  37.764  53.624
ATOM    629  HA  THR    40      15.919  37.767  54.277
ATOM    630  CB  THR    40      17.691  36.546  54.074
ATOM    631  HB  THR    40      17.781  36.548  55.144
ATOM    632  CG2 THR    40      17.042  35.188  53.715
ATOM    633 1HG2 THR    40      16.839  35.000  52.619
ATOM    634 2HG2 THR    40      17.660  34.410  54.121
ATOM    635 3HG2 THR    40      16.071  35.210  54.239
ATOM    636  OG1 THR    40      18.987  36.580  53.504
ATOM    637  HG1 THR    40      19.001  36.605  52.561
ATOM    638  C   THR    40      17.557  39.052  53.888
ATOM    639  O   THR    40      17.808  39.341  55.089
ATOM    640  N   ASN    41      17.986  39.797  52.829
ATOM    641  H   ASN    41      17.858  39.417  51.903
ATOM    642  CA  ASN    41      18.713  41.007  53.000
ATOM    643  HA  ASN    41      18.934  41.329  52.073
ATOM    644  CB  ASN    41      17.843  42.126  53.493
ATOM    645 2HB  ASN    41      16.831  42.052  53.002
ATOM    646 3HB  ASN    41      17.582  42.027  54.536
ATOM    647  CG  ASN    41      18.432  43.522  53.364
ATOM    648  OD1 ASN    41      19.100  43.748  52.398
ATOM    649  ND2 ASN    41      18.130  44.456  54.208
ATOM    650 1HD2 ASN    41      18.573  45.350  54.136
ATOM    651 2HD2 ASN    41      17.679  44.193  55.009
ATOM    652  C   ASN    41      20.074  40.837  53.655
ATOM    653  O   ASN    41      20.656  41.813  54.142
ATOM    654  N   LEU    42      20.660  39.562  53.618
ATOM    655  H   LEU    42      20.019  38.826  53.457
ATOM    656  CA  LEU    42      22.014  39.264  54.165
ATOM    657  HA  LEU    42      22.429  39.962  54.857
ATOM    658  CB  LEU    42      21.942  37.785  54.782
ATOM    659 2HB  LEU    42      21.385  37.184  54.106
ATOM    660 3HB  LEU    42      22.943  37.358  54.823
ATOM    661  CG  LEU    42      21.324  37.880  56.238
ATOM    662  HG  LEU    42      20.334  38.269  56.190
ATOM    663  CD1 LEU    42      21.465  36.384  56.706
ATOM    664 1HD1 LEU    42      21.074  36.315  57.680
ATOM    665 2HD1 LEU    42      20.802  35.780  56.099
ATOM    666 3HD1 LEU    42      22.508  35.979  56.716
ATOM    667  CD2 LEU    42      22.195  38.703  57.231
ATOM    668 1HD2 LEU    42      21.720  38.568  58.247
ATOM    669 2HD2 LEU    42      23.209  38.441  57.391
ATOM    670 3HD2 LEU    42      22.075  39.762  56.999
ATOM    671  C   LEU    42      23.081  39.317  53.050
ATOM    672  O   LEU    42      22.731  39.806  51.974
ATOM    673  N   SER    43      24.322  38.930  53.222
ATOM    674  H   SER    43      24.548  38.445  54.053
ATOM    675  CA  SER    43      25.390  38.892  52.260
ATOM    676  HA  SER    43      25.076  39.681  51.476
ATOM    677  CB  SER    43      26.729  39.245  52.974
ATOM    678 2HB  SER    43      27.088  40.242  52.554
ATOM    679 3HB  SER    43      26.451  39.304  54.043
ATOM    680  OG  SER    43      27.719  38.290  52.663
ATOM    681  HG  SER    43      28.295  38.158  53.395
ATOM    682  C   SER    43      25.437  37.521  51.539
ATOM    683  O   SER    43      25.172  36.446  52.005
ATOM    684  N   LYS    44      25.678  37.585  50.221
ATOM    685  H   LYS    44      25.956  38.500  49.844
ATOM    686  CA  LYS    44      25.837  36.400  49.312
ATOM    687  HA  LYS    44      25.200  35.569  49.594
ATOM    688  CB  LYS    44      25.379  36.844  47.909
ATOM    689 2HB  LYS    44      25.721  37.842  47.715
ATOM    690 3HB  LYS    44      25.761  36.199  47.082
ATOM    691  CG  LYS    44      23.856  36.909  47.810
ATOM    692 2HG  LYS    44      23.397  35.919  47.994
ATOM    693 3HG  LYS    44      23.464  37.613  48.592
ATOM    694  CD  LYS    44      23.334  37.403  46.415
ATOM    695 2HD  LYS    44      22.301  37.704  46.473
ATOM    696 3HD  LYS    44      23.916  38.190  46.055
ATOM    697  CE  LYS    44      23.490  36.367  45.246
ATOM    698 2HE  LYS    44      23.911  36.974  44.427
ATOM    699 3HE  LYS    44      24.058  35.501  45.566
ATOM    700  NZ  LYS    44      22.276  35.718  44.709
ATOM    701  HZ1 LYS    44      21.962  36.322  43.973
ATOM    702  HZ2 LYS    44      22.451  34.844  44.163
ATOM    703  HZ3 LYS    44      21.584  35.579  45.468
ATOM    704  C   LYS    44      27.271  35.746  49.417
ATOM    705  O   LYS    44      27.713  35.082  48.493
ATOM    706  N   CYS    45      27.951  36.088  50.485
ATOM    707  H   CYS    45      27.589  36.790  51.061
ATOM    708  CA  CYS    45      29.294  35.549  50.746
ATOM    709  HA  CYS    45      29.602  35.997  51.719
ATOM    710  CB  CYS    45      29.236  34.095  51.153
ATOM    711 2HB  CYS    45      28.682  33.467  50.469
ATOM    712 3HB  CYS    45      30.229  33.689  51.247
ATOM    713  SG  CYS    45      28.361  33.824  52.699
ATOM    714  HG  CYS    45      29.167  34.624  53.445
ATOM    715  C   CYS    45      30.442  35.987  49.738
ATOM    716  O   CYS    45      31.541  35.457  49.876
ATOM    717  N   PHE    46      30.247  37.002  48.896
ATOM    718  H   PHE    46      29.327  37.385  48.849
ATOM    719  CA  PHE    46      31.316  37.689  48.191
ATOM    720  HA  PHE    46      32.232  37.672  48.819
ATOM    721  CB  PHE    46      31.504  37.035  46.794
ATOM    722 2HB  PHE    46      32.340  37.538  46.208
ATOM    723 3HB  PHE    46      31.884  35.946  46.872
ATOM    724  CG  PHE    46      30.380  36.992  45.776
ATOM    725  CD1 PHE    46      30.262  38.085  44.916
ATOM    726  HD1 PHE    46      31.012  38.909  45.034
ATOM    727  CE1 PHE    46      29.359  37.999  43.809
ATOM    728  HE1 PHE    46      29.351  38.835  43.083
ATOM    729  CZ  PHE    46      28.438  36.953  43.654
ATOM    730  HZ  PHE    46      27.551  37.027  43.022
ATOM    731  CE2 PHE    46      28.588  35.884  44.592
ATOM    732  HE2 PHE    46      27.989  34.992  44.496
ATOM    733  CD2 PHE    46      29.545  35.907  45.603
ATOM    734  HD2 PHE    46      29.477  35.145  46.406
ATOM    735  C   PHE    46      31.090  39.236  47.947
ATOM    736  O   PHE    46      30.024  39.765  48.222
ATOM    737  N   GLY    47      32.182  39.930  47.562
ATOM    738  H   GLY    47      32.998  39.348  47.373
ATOM    739  CA  GLY    47      32.148  41.383  47.336
ATOM    740  HA2 GLY    47      31.233  41.672  46.825
ATOM    741  HA3 GLY    47      32.144  41.890  48.274
ATOM    742  C   GLY    47      33.384  41.728  46.526
ATOM    743  O   GLY    47      34.015  40.947  45.837
ATOM    744  N   PHE    48      33.666  43.031  46.622
ATOM    745  H   PHE    48      33.111  43.645  47.219
ATOM    746  CA  PHE    48      34.844  43.681  46.034
ATOM    747  HA  PHE    48      35.614  42.992  46.209
ATOM    748  CB  PHE    48      34.616  43.839  44.562
ATOM    749 2HB  PHE    48      35.529  44.021  44.137
ATOM    750 3HB  PHE    48      34.418  42.920  44.086
ATOM    751  CG  PHE    48      33.447  44.694  44.054
ATOM    752  CD1 PHE    48      33.544  46.106  44.074
ATOM    753  HD1 PHE    48      34.357  46.540  44.637
ATOM    754  CE1 PHE    48      32.610  46.927  43.412
ATOM    755  HE1 PHE    48      32.764  47.994  43.495
ATOM    756  CZ  PHE    48      31.612  46.283  42.607
ATOM    757  HZ  PHE    48      30.902  46.841  41.987
ATOM    758  CE2 PHE    48      31.529  44.857  42.662
ATOM    759  HE2 PHE    48      30.648  44.380  42.144
ATOM    760  CD2 PHE    48      32.412  44.042  43.358
ATOM    761  HD2 PHE    48      32.314  43.007  43.374
ATOM    762  C   PHE    48      35.245  44.960  46.783
ATOM    763  O   PHE    48      34.474  45.504  47.509
ATOM    764  N   VAL    49      36.490  45.422  46.625
ATOM    765  H   VAL    49      37.180  44.815  46.208
ATOM    766  CA  VAL    49      36.997  46.720  46.962
ATOM    767  HA  VAL    49      36.205  47.487  47.234
ATOM    768  CB  VAL    49      38.029  46.677  48.125
ATOM    769  HB  VAL    49      38.828  46.021  47.882
ATOM    770  CG1 VAL    49      38.671  48.084  48.260
ATOM    771 1HG1 VAL    49      37.819  48.799  48.165
ATOM    772 2HG1 VAL    49      39.290  48.170  49.206
ATOM    773 3HG1 VAL    49      39.344  48.448  47.440
ATOM    774  CG2 VAL    49      37.478  46.245  49.452
ATOM    775 1HG2 VAL    49      38.203  46.307  50.213
ATOM    776 2HG2 VAL    49      36.581  46.749  49.739
ATOM    777 3HG2 VAL    49      37.190  45.175  49.356
ATOM    778  C   VAL    49      37.796  47.274  45.771
ATOM    779  O   VAL    49      38.757  46.688  45.302
ATOM    780  N   SER    50      37.462  48.474  45.224
ATOM    781  H   SER    50      36.791  49.019  45.658
ATOM    782  CA  SER    50      38.159  49.200  44.097
ATOM    783  HA  SER    50      38.863  48.551  43.699
ATOM    784  CB  SER    50      37.257  49.594  42.926
ATOM    785 2HB  SER    50      36.584  50.408  43.178
ATOM    786 3HB  SER    50      37.861  49.752  42.120
ATOM    787  OG  SER    50      36.606  48.370  42.543
ATOM    788  HG  SER    50      35.904  48.636  41.879
ATOM    789  C   SER    50      38.908  50.488  44.574
ATOM    790  O   SER    50      38.333  51.512  44.975
ATOM    791  N   TYR    51      40.253  50.438  44.615
ATOM    792  H   TYR    51      40.690  49.531  44.639
ATOM    793  CA  TYR    51      41.115  51.576  44.965
ATOM    794  HA  TYR    51      40.749  52.119  45.869
ATOM    795  CB  TYR    51      42.593  51.107  45.371
ATOM    796 2HB  TYR    51      42.908  50.395  44.535
ATOM    797 3HB  TYR    51      43.236  51.939  45.526
ATOM    798  CG  TYR    51      42.521  50.392  46.739
ATOM    799  CD1 TYR    51      42.381  49.018  46.734
ATOM    800  HD1 TYR    51      42.247  48.459  45.791
ATOM    801  CE1 TYR    51      42.183  48.413  47.984
ATOM    802  HE1 TYR    51      42.019  47.342  47.926
ATOM    803  CZ  TYR    51      42.362  49.124  49.181
ATOM    804  OH  TYR    51      42.163  48.462  50.323
ATOM    805  HH  TYR    51      41.992  49.056  51.062
ATOM    806  CE2 TYR    51      42.598  50.497  49.163
ATOM    807  HE2 TYR    51      42.749  50.989  50.131
ATOM    808  CD2 TYR    51      42.718  51.117  47.910
ATOM    809  HD2 TYR    51      42.860  52.116  47.819
ATOM    810  C   TYR    51      41.256  52.587  43.840
ATOM    811  O   TYR    51      41.018  52.309  42.689
ATOM    812  N   ASP    52      41.610  53.775  44.181
ATOM    813  H   ASP    52      41.610  53.966  45.181
ATOM    814  CA  ASP    52      42.045  54.886  43.297
ATOM    815  HA  ASP    52      41.282  55.041  42.498
ATOM    816  CB  ASP    52      42.057  56.283  44.041
ATOM    817 2HB  ASP    52      41.082  56.359  44.469
ATOM    818 3HB  ASP    52      42.719  56.305  44.849
ATOM    819  CG  ASP    52      42.436  57.509  43.173
ATOM    820  OD1 ASP    52      41.521  58.104  42.557
ATOM    821  OD2 ASP    52      43.654  57.664  43.073
ATOM    822  C   ASP    52      43.488  54.657  42.659
ATOM    823  O   ASP    52      43.594  54.630  41.405
ATOM    824  N   ASN    53      44.535  54.224  43.437
ATOM    825  H   ASN    53      44.272  53.926  44.399
ATOM    826  CA  ASN    53      45.832  53.856  42.888
ATOM    827  HA  ASN    53      45.792  54.084  41.789
ATOM    828  CB  ASN    53      47.078  54.614  43.593
ATOM    829 2HB  ASN    53      46.791  55.686  43.674
ATOM    830 3HB  ASN    53      47.173  54.276  44.585
ATOM    831  CG  ASN    53      48.398  54.461  42.869
ATOM    832  OD1 ASN    53      48.904  53.316  42.824
ATOM    833  ND2 ASN    53      48.885  55.521  42.146
ATOM    834 1HD2 ASN    53      49.641  55.393  41.467
ATOM    835 2HD2 ASN    53      48.513  56.430  42.168
ATOM    836  C   ASN    53      46.093  52.318  43.052
ATOM    837  O   ASN    53      46.035  51.771  44.164
ATOM    838  N   PRO    54      46.601  51.702  41.974
ATOM    839  CD  PRO    54      46.749  52.143  40.579
ATOM    840 2HD  PRO    54      47.708  52.757  40.499
ATOM    841 3HD  PRO    54      45.913  52.764  40.136
ATOM    842  CG  PRO    54      46.852  50.956  39.733
ATOM    843 2HG  PRO    54      47.281  51.240  38.725
ATOM    844 3HG  PRO    54      45.814  50.516  39.610
ATOM    845  CB  PRO    54      47.726  50.047  40.620
ATOM    846 2HB  PRO    54      48.763  50.402  40.711
ATOM    847 3HB  PRO    54      47.704  49.027  40.334
ATOM    848  CA  PRO    54      46.963  50.281  41.881
ATOM    849  HA  PRO    54      46.118  49.677  41.771
ATOM    850  C   PRO    54      47.806  49.770  43.061
ATOM    851  O   PRO    54      47.608  48.688  43.565
ATOM    852  N   VAL    55      48.802  50.613  43.541
ATOM    853  H   VAL    55      48.986  51.622  43.276
ATOM    854  CA  VAL    55      49.730  50.215  44.621
ATOM    855  HA  VAL    55      50.244  49.271  44.277
ATOM    856  CB  VAL    55      50.718  51.322  44.828
ATOM    857  HB  VAL    55      50.344  52.332  44.697
ATOM    858  CG1 VAL    55      51.524  51.206  46.139
ATOM    859 1HG1 VAL    55      50.829  51.531  46.943
ATOM    860 2HG1 VAL    55      51.951  50.201  46.369
ATOM    861 3HG1 VAL    55      52.261  51.901  46.092
ATOM    862  CG2 VAL    55      51.682  51.313  43.622
ATOM    863 1HG2 VAL    55      51.241  51.666  42.630
ATOM    864 2HG2 VAL    55      52.448  52.084  43.785
ATOM    865 3HG2 VAL    55      52.290  50.423  43.603
ATOM    866  C   VAL    55      48.926  49.816  45.877
ATOM    867  O   VAL    55      49.298  48.878  46.532
ATOM    868  N   SER    56      47.758  50.382  46.132
ATOM    869  H   SER    56      47.466  51.059  45.458
ATOM    870  CA  SER    56      46.830  50.087  47.232
ATOM    871  HA  SER    56      47.596  50.195  48.130
ATOM    872  CB  SER    56      45.731  51.150  47.317
ATOM    873 2HB  SER    56      45.118  51.099  46.467
ATOM    874 3HB  SER    56      45.119  51.018  48.177
ATOM    875  OG  SER    56      46.230  52.427  47.326
ATOM    876  HG  SER    56      45.551  53.000  46.899
ATOM    877  C   SER    56      46.112  48.707  47.132
ATOM    878  O   SER    56      46.079  47.937  48.143
ATOM    879  N   ALA    57      45.817  48.287  45.882
ATOM    880  H   ALA    57      46.267  48.672  45.081
ATOM    881  CA  ALA    57      45.360  47.009  45.562
ATOM    882  HA  ALA    57      44.479  46.773  46.194
ATOM    883  CB  ALA    57      44.780  47.091  44.167
ATOM    884 1HB  ALA    57      45.538  47.066  43.357
ATOM    885 2HB  ALA    57      44.255  46.180  43.967
ATOM    886 3HB  ALA    57      44.088  47.934  44.069
ATOM    887  C   ALA    57      46.311  45.838  45.780
ATOM    888  O   ALA    57      45.892  44.722  46.210
ATOM    889  N   GLN    58      47.603  46.134  45.482
ATOM    890  H   GLN    58      47.856  47.053  45.082
ATOM    891  CA  GLN    58      48.741  45.176  45.678
ATOM    892  HA  GLN    58      48.497  44.189  45.363
ATOM    893  CB  GLN    58      50.018  45.711  44.957
ATOM    894 2HB  GLN    58      50.289  46.760  45.248
ATOM    895 3HB  GLN    58      50.885  45.134  45.310
ATOM    896  CG  GLN    58      50.011  45.687  43.407
ATOM    897 2HG  GLN    58      49.051  46.028  43.060
ATOM    898 3HG  GLN    58      50.788  46.295  43.037
ATOM    899  CD  GLN    58      50.231  44.305  42.844
ATOM    900  OE1 GLN    58      50.166  43.285  43.517
ATOM    901  NE2 GLN    58      50.390  44.179  41.558
ATOM    902 1HE2 GLN    58      50.576  43.251  41.202
ATOM    903 2HE2 GLN    58      50.453  45.008  40.957
ATOM    904  C   GLN    58      48.931  44.952  47.166
ATOM    905  O   GLN    58      48.719  43.848  47.695
ATOM    906  N   ALA    59      49.147  45.987  47.926
ATOM    907  H   ALA    59      49.234  46.909  47.444
ATOM    908  CA  ALA    59      49.175  46.082  49.378
ATOM    909  HA  ALA    59      50.096  45.620  49.707
ATOM    910  CB  ALA    59      49.150  47.576  49.695
ATOM    911 1HB  ALA    59      48.248  47.964  49.323
ATOM    912 2HB  ALA    59      49.180  47.639  50.817
ATOM    913 3HB  ALA    59      50.139  48.060  49.304
ATOM    914  C   ALA    59      47.983  45.338  50.080
ATOM    915  O   ALA    59      48.189  44.554  50.963
ATOM    916  N   ALA    60      46.712  45.573  49.716
ATOM    917  H   ALA    60      46.606  46.221  49.031
ATOM    918  CA  ALA    60      45.490  44.935  50.187
ATOM    919  HA  ALA    60      45.418  45.167  51.277
ATOM    920  CB  ALA    60      44.262  45.567  49.504
ATOM    921 1HB  ALA    60      44.454  45.691  48.421
ATOM    922 2HB  ALA    60      43.306  45.066  49.749
ATOM    923 3HB  ALA    60      44.091  46.604  49.834
ATOM    924  C   ALA    60      45.467  43.402  49.949
ATOM    925  O   ALA    60      45.068  42.663  50.894
ATOM    926  N   ILE    61      45.611  42.918  48.680
ATOM    927  H   ILE    61      45.789  43.589  47.942
ATOM    928  CA  ILE    61      45.546  41.429  48.368
ATOM    929  HA  ILE    61      44.755  40.898  48.835
ATOM    930  CB  ILE    61      45.467  41.144  46.847
ATOM    931  HB  ILE    61      44.845  41.962  46.447
ATOM    932  CG2 ILE    61      46.824  41.105  46.070
ATOM    933 1HG2 ILE    61      46.792  41.167  45.018
ATOM    934 2HG2 ILE    61      47.470  41.911  46.459
ATOM    935 3HG2 ILE    61      47.233  40.116  46.360
ATOM    936  CG1 ILE    61      44.765  39.761  46.698
ATOM    937 2HG1 ILE    61      45.157  39.045  47.351
ATOM    938 3HG1 ILE    61      43.730  39.923  47.127
ATOM    939  CD1 ILE    61      44.717  39.179  45.305
ATOM    940 1HD1 ILE    61      45.627  38.963  44.835
ATOM    941 2HD1 ILE    61      44.052  38.305  45.436
ATOM    942 3HD1 ILE    61      44.231  39.899  44.649
ATOM    943  C   ILE    61      46.747  40.709  49.146
ATOM    944  O   ILE    61      46.629  39.540  49.490
ATOM    945  N   GLN    62      47.898  41.340  49.337
ATOM    946  H   GLN    62      48.067  42.246  48.848
ATOM    947  CA  GLN    62      48.951  40.955  50.235
ATOM    948  HA  GLN    62      49.120  39.866  49.909
ATOM    949  CB  GLN    62      50.186  41.756  49.949
ATOM    950 2HB  GLN    62      50.392  41.817  48.826
ATOM    951 3HB  GLN    62      49.958  42.814  50.100
ATOM    952  CG  GLN    62      51.462  41.280  50.691
ATOM    953 2HG  GLN    62      52.217  42.073  50.503
ATOM    954 3HG  GLN    62      51.274  41.161  51.797
ATOM    955  CD  GLN    62      52.020  39.967  50.188
ATOM    956  OE1 GLN    62      52.943  39.428  50.821
ATOM    957  NE2 GLN    62      51.530  39.340  49.124
ATOM    958 1HE2 GLN    62      51.813  38.367  49.081
ATOM    959 2HE2 GLN    62      50.898  39.804  48.434
ATOM    960  C   GLN    62      48.557  40.936  51.737
ATOM    961  O   GLN    62      48.942  39.951  52.376
ATOM    962  N   ALA    63      47.785  41.890  52.332
ATOM    963  H   ALA    63      47.569  42.814  51.926
ATOM    964  CA  ALA    63      47.225  41.628  53.677
ATOM    965  HA  ALA    63      48.074  41.413  54.344
ATOM    966  CB  ALA    63      46.509  42.878  54.067
ATOM    967 1HB  ALA    63      46.157  42.863  55.104
ATOM    968 2HB  ALA    63      47.286  43.673  54.174
ATOM    969 3HB  ALA    63      45.769  43.284  53.426
ATOM    970  C   ALA    63      46.304  40.467  53.714
ATOM    971  O   ALA    63      46.341  39.822  54.712
ATOM    972  N   MET    64      45.519  40.230  52.679
ATOM    973  H   MET    64      45.549  40.806  51.844
ATOM    974  CA  MET    64      44.365  39.285  52.760
ATOM    975  HA  MET    64      44.053  39.277  53.827
ATOM    976  CB  MET    64      43.192  39.950  51.977
ATOM    977 2HB  MET    64      43.587  40.255  51.077
ATOM    978 3HB  MET    64      42.403  39.206  51.757
ATOM    979  CG  MET    64      42.720  41.207  52.702
ATOM    980 2HG  MET    64      43.556  41.862  52.785
ATOM    981 3HG  MET    64      42.138  41.791  51.960
ATOM    982  SD  MET    64      41.910  40.892  54.322
ATOM    983  CE  MET    64      41.675  42.530  55.036
ATOM    984 1HE  MET    64      41.717  42.473  56.107
ATOM    985 2HE  MET    64      42.488  43.075  54.635
ATOM    986 3HE  MET    64      40.787  42.965  54.727
ATOM    987  C   MET    64      44.667  37.858  52.256
ATOM    988  O   MET    64      43.807  36.962  52.410
ATOM    989  N   ASN    65      45.940  37.579  51.901
ATOM    990  H   ASN    65      46.630  38.311  51.859
ATOM    991  CA  ASN    65      46.471  36.238  51.681
ATOM    992  HA  ASN    65      45.885  35.856  50.776
ATOM    993  CB  ASN    65      47.945  36.488  51.304
ATOM    994 2HB  ASN    65      48.017  37.262  50.589
ATOM    995 3HB  ASN    65      48.645  36.720  52.100
ATOM    996  CG  ASN    65      48.518  35.205  50.736
ATOM    997  OD1 ASN    65      48.783  34.223  51.433
ATOM    998  ND2 ASN    65      48.666  35.169  49.419
ATOM    999 1HD2 ASN    65      48.918  34.420  48.874
ATOM   1000 2HD2 ASN    65      48.370  35.989  48.966
ATOM   1001  C   ASN    65      46.324  35.266  52.823
ATOM   1002  O   ASN    65      46.969  35.511  53.834
ATOM   1003  N   GLY    66      45.599  34.141  52.625
ATOM   1004  H   GLY    66      45.279  33.944  51.682
ATOM   1005  CA  GLY    66      45.310  33.095  53.669
ATOM   1006  HA2 GLY    66      44.904  32.272  53.149
ATOM   1007  HA3 GLY    66      46.247  32.768  54.167
ATOM   1008  C   GLY    66      44.352  33.634  54.787
ATOM   1009  O   GLY    66      44.128  32.919  55.716
ATOM   1010  N   PHE    67      43.829  34.864  54.696
ATOM   1011  H   PHE    67      43.973  35.374  53.828
ATOM   1012  CA  PHE    67      43.288  35.620  55.855
ATOM   1013  HA  PHE    67      43.978  35.305  56.662
ATOM   1014  CB  PHE    67      43.454  37.144  55.634
ATOM   1015 2HB  PHE    67      44.540  37.291  55.403
ATOM   1016 3HB  PHE    67      42.897  37.410  54.745
ATOM   1017  CG  PHE    67      43.182  38.058  56.914
ATOM   1018  CD1 PHE    67      42.007  38.845  57.010
ATOM   1019  HD1 PHE    67      41.267  38.685  56.272
ATOM   1020  CE1 PHE    67      41.825  39.729  58.113
ATOM   1021  HE1 PHE    67      40.922  40.307  58.178
ATOM   1022  CZ  PHE    67      42.820  39.855  59.074
ATOM   1023  HZ  PHE    67      42.705  40.525  59.848
ATOM   1024  CE2 PHE    67      43.926  38.980  59.063
ATOM   1025  HE2 PHE    67      44.708  38.991  59.840
ATOM   1026  CD2 PHE    67      44.147  38.126  57.908
ATOM   1027  HD2 PHE    67      45.053  37.522  57.891
ATOM   1028  C   PHE    67      41.873  35.289  56.449
ATOM   1029  O   PHE    67      41.113  34.675  55.681
ATOM   1030  N   GLN    68      41.631  35.646  57.675
ATOM   1031  H   GLN    68      42.301  36.272  58.130
ATOM   1032  CA  GLN    68      40.443  35.181  58.386
ATOM   1033  HA  GLN    68      39.582  34.902  57.719
ATOM   1034  CB  GLN    68      40.862  33.928  59.205
ATOM   1035 2HB  GLN    68      41.241  33.161  58.482
ATOM   1036 3HB  GLN    68      41.702  34.207  59.813
ATOM   1037  CG  GLN    68      39.718  33.344  60.102
ATOM   1038 2HG  GLN    68      39.537  34.055  60.871
ATOM   1039 3HG  GLN    68      38.849  33.034  59.486
ATOM   1040  CD  GLN    68      40.368  32.218  60.850
ATOM   1041  OE1 GLN    68      40.649  31.137  60.267
ATOM   1042  NE2 GLN    68      40.689  32.373  62.086
ATOM   1043 1HE2 GLN    68      40.848  31.546  62.569
ATOM   1044 2HE2 GLN    68      40.825  33.254  62.556
ATOM   1045  C   GLN    68      39.811  36.238  59.380
ATOM   1046  O   GLN    68      40.481  36.922  60.140
ATOM   1047  N   ILE    69      38.483  36.433  59.294
ATOM   1048  H   ILE    69      38.049  35.932  58.464
ATOM   1049  CA  ILE    69      37.688  37.345  60.114
ATOM   1050  HA  ILE    69      38.257  37.565  60.992
ATOM   1051  CB  ILE    69      37.421  38.676  59.347
ATOM   1052  HB  ILE    69      38.323  38.839  58.677
ATOM   1053  CG2 ILE    69      36.223  38.488  58.415
ATOM   1054 1HG2 ILE    69      36.113  39.426  57.852
ATOM   1055 2HG2 ILE    69      36.264  37.611  57.694
ATOM   1056 3HG2 ILE    69      35.254  38.452  59.059
ATOM   1057  CG1 ILE    69      37.258  39.882  60.279
ATOM   1058 2HG1 ILE    69      36.492  40.487  59.871
ATOM   1059 3HG1 ILE    69      36.981  39.519  61.262
ATOM   1060  CD1 ILE    69      38.645  40.575  60.481
ATOM   1061 1HD1 ILE    69      38.511  41.378  61.213
ATOM   1062 2HD1 ILE    69      39.429  39.936  60.818
ATOM   1063 3HD1 ILE    69      38.955  41.002  59.523
ATOM   1064  C   ILE    69      36.464  36.680  60.739
ATOM   1065  O   ILE    69      35.845  37.210  61.684
ATOM   1066  N   GLY    70      36.042  35.513  60.183
ATOM   1067  H   GLY    70      36.603  35.192  59.421
ATOM   1068  CA  GLY    70      34.888  34.657  60.610
ATOM   1069  HA2 GLY    70      34.432  34.960  61.584
ATOM   1070  HA3 GLY    70      34.122  34.827  59.911
ATOM   1071  C   GLY    70      35.184  33.134  60.719
ATOM   1072  O   GLY    70      36.265  32.773  61.173
ATOM   1073  N   MET    71      34.232  32.327  60.202
ATOM   1074  H   MET    71      33.495  32.859  59.670
ATOM   1075  CA  MET    71      34.251  30.819  60.276
ATOM   1076  HA  MET    71      34.653  30.575  61.293
ATOM   1077  CB  MET    71      32.764  30.325  60.098
ATOM   1078 2HB  MET    71      32.333  30.788  59.255
ATOM   1079 3HB  MET    71      32.849  29.300  59.847
ATOM   1080  CG  MET    71      32.040  30.610  61.388
ATOM   1081 2HG  MET    71      32.467  29.932  62.181
ATOM   1082 3HG  MET    71      32.114  31.714  61.585
ATOM   1083  SD  MET    71      30.299  30.290  61.634
ATOM   1084  CE  MET    71      30.330  28.499  61.792
ATOM   1085 1HE  MET    71      31.129  28.115  61.213
ATOM   1086 2HE  MET    71      30.371  28.228  62.861
ATOM   1087 3HE  MET    71      29.352  28.197  61.487
ATOM   1088  C   MET    71      35.096  30.033  59.175
ATOM   1089  O   MET    71      34.994  28.803  59.124
ATOM   1090  N   LYS    72      35.808  30.786  58.330
ATOM   1091  H   LYS    72      35.946  31.773  58.505
ATOM   1092  CA  LYS    72      36.518  30.249  57.111
ATOM   1093  HA  LYS    72      36.926  29.257  57.301
ATOM   1094  CB  LYS    72      35.487  30.049  56.030
ATOM   1095 2HB  LYS    72      34.639  29.594  56.431
ATOM   1096 3HB  LYS    72      35.091  30.990  55.660
ATOM   1097  CG  LYS    72      35.932  29.113  54.787
ATOM   1098 2HG  LYS    72      36.664  29.678  54.149
ATOM   1099 3HG  LYS    72      36.281  28.188  55.305
ATOM   1100  CD  LYS    72      34.750  28.856  53.878
ATOM   1101 2HD  LYS    72      34.037  28.167  54.364
ATOM   1102 3HD  LYS    72      34.268  29.833  53.854
ATOM   1103  CE  LYS    72      35.205  28.453  52.467
ATOM   1104 2HE  LYS    72      35.716  29.275  52.005
ATOM   1105 3HE  LYS    72      35.835  27.552  52.488
ATOM   1106  NZ  LYS    72      33.988  28.181  51.688
ATOM   1107  HZ1 LYS    72      33.409  27.495  52.103
ATOM   1108  HZ2 LYS    72      33.436  29.019  51.471
ATOM   1109  HZ3 LYS    72      34.251  27.829  50.764
ATOM   1110  C   LYS    72      37.678  31.135  56.634
ATOM   1111  O   LYS    72      37.667  32.329  56.981
ATOM   1112  N   ARG    73      38.757  30.574  56.034
ATOM   1113  H   ARG    73      38.716  29.525  55.861
ATOM   1114  CA  ARG    73      39.785  31.390  55.397
ATOM   1115  HA  ARG    73      39.918  32.361  55.960
ATOM   1116  CB  ARG    73      41.185  30.725  55.418
ATOM   1117 2HB  ARG    73      41.301  29.800  54.891
ATOM   1118 3HB  ARG    73      41.855  31.435  54.945
ATOM   1119  CG  ARG    73      41.665  30.455  56.877
ATOM   1120 2HG  ARG    73      41.633  31.338  57.501
ATOM   1121 3HG  ARG    73      41.133  29.644  57.351
ATOM   1122  CD  ARG    73      43.100  29.912  56.984
ATOM   1123 2HD  ARG    73      43.040  28.891  56.712
ATOM   1124 3HD  ARG    73      43.714  30.439  56.284
ATOM   1125  NE  ARG    73      43.641  29.917  58.443
ATOM   1126  HE  ARG    73      43.787  29.046  59.008
ATOM   1127  CZ  ARG    73      43.976  31.017  59.134
ATOM   1128  NH1 ARG    73      44.157  32.206  58.607
ATOM   1129 1HH1 ARG    73      43.939  32.368  57.648
ATOM   1130 2HH1 ARG    73      44.438  32.947  59.187
ATOM   1131  NH2 ARG    73      44.219  30.971  60.465
ATOM   1132 1HH2 ARG    73      44.125  30.210  61.128
ATOM   1133 2HH2 ARG    73      44.572  31.786  60.872
ATOM   1134  C   ARG    73      39.391  31.778  53.991
ATOM   1135  O   ARG    73      38.671  31.090  53.243
ATOM   1136  N   LEU    74      39.717  33.032  53.679
ATOM   1137  H   LEU    74      40.132  33.587  54.385
ATOM   1138  CA  LEU    74      39.274  33.753  52.469
ATOM   1139  HA  LEU    74      38.219  33.540  52.323
ATOM   1140  CB  LEU    74      39.589  35.245  52.486
ATOM   1141 2HB  LEU    74      40.648  35.421  52.553
ATOM   1142 3HB  LEU    74      39.332  35.629  51.466
ATOM   1143  CG  LEU    74      38.834  36.096  53.527
ATOM   1144  HG  LEU    74      39.014  35.577  54.379
ATOM   1145  CD1 LEU    74      39.505  37.488  53.634
ATOM   1146 1HD1 LEU    74      39.238  38.004  52.736
ATOM   1147 2HD1 LEU    74      39.137  38.004  54.547
ATOM   1148 3HD1 LEU    74      40.578  37.315  53.717
ATOM   1149  CD2 LEU    74      37.340  36.145  53.239
ATOM   1150 1HD2 LEU    74      36.889  35.155  53.189
ATOM   1151 2HD2 LEU    74      36.873  36.647  54.065
ATOM   1152 3HD2 LEU    74      37.077  36.770  52.386
ATOM   1153  C   LEU    74      39.854  33.184  51.221
ATOM   1154  O   LEU    74      40.880  32.501  51.208
ATOM   1155  N   LYS    75      39.280  33.539  50.064
ATOM   1156  H   LYS    75      38.490  34.241  50.136
ATOM   1157  CA  LYS    75      39.976  33.570  48.792
ATOM   1158  HA  LYS    75      41.040  33.528  48.875
ATOM   1159  CB  LYS    75      39.541  32.389  47.895
ATOM   1160 2HB  LYS    75      38.507  32.480  47.771
ATOM   1161 3HB  LYS    75      40.054  32.385  46.913
ATOM   1162  CG  LYS    75      39.798  30.981  48.549
ATOM   1163 2HG  LYS    75      39.596  30.999  49.609
ATOM   1164 3HG  LYS    75      39.043  30.339  48.114
ATOM   1165  CD  LYS    75      41.160  30.259  48.387
ATOM   1166 2HD  LYS    75      41.346  29.974  47.352
ATOM   1167 3HD  LYS    75      41.952  30.979  48.692
ATOM   1168  CE  LYS    75      41.218  28.954  49.282
ATOM   1169 2HE  LYS    75      41.177  29.176  50.329
ATOM   1170 3HE  LYS    75      40.308  28.347  49.192
ATOM   1171  NZ  LYS    75      42.479  28.232  49.090
ATOM   1172  HZ1 LYS    75      42.551  27.821  48.190
ATOM   1173  HZ2 LYS    75      43.261  28.901  49.226
ATOM   1174  HZ3 LYS    75      42.621  27.501  49.792
ATOM   1175  C   LYS    75      39.729  34.919  48.091
ATOM   1176  O   LYS    75      38.822  35.664  48.438
ATOM   1177  N   VAL    76      40.705  35.309  47.327
ATOM   1178  H   VAL    76      41.516  34.696  47.167
ATOM   1179  CA  VAL    76      40.895  36.686  46.794
ATOM   1180  HA  VAL    76      39.848  37.211  46.720
ATOM   1181  CB  VAL    76      41.717  37.622  47.851
ATOM   1182  HB  VAL    76      41.778  38.629  47.427
ATOM   1183  CG1 VAL    76      40.934  37.762  49.164
ATOM   1184 1HG1 VAL    76      39.926  38.191  48.971
ATOM   1185 2HG1 VAL    76      40.804  36.794  49.605
ATOM   1186 3HG1 VAL    76      41.404  38.579  49.775
ATOM   1187  CG2 VAL    76      43.157  37.113  48.289
ATOM   1188 1HG2 VAL    76      43.613  36.961  47.321
ATOM   1189 2HG2 VAL    76      43.796  37.746  48.840
ATOM   1190 3HG2 VAL    76      43.009  36.224  48.855
ATOM   1191  C   VAL    76      41.564  36.665  45.463
ATOM   1192  O   VAL    76      42.326  35.768  45.080
ATOM   1193  N   GLN    77      41.332  37.791  44.684
ATOM   1194  H   GLN    77      40.699  38.438  45.079
ATOM   1195  CA  GLN    77      41.619  37.797  43.193
ATOM   1196  HA  GLN    77      42.515  37.252  42.976
ATOM   1197  CB  GLN    77      40.549  37.031  42.367
ATOM   1198 2HB  GLN    77      40.331  36.111  42.884
ATOM   1199 3HB  GLN    77      39.619  37.626  42.332
ATOM   1200  CG  GLN    77      40.902  36.778  40.889
ATOM   1201 2HG  GLN    77      39.939  36.393  40.432
ATOM   1202 3HG  GLN    77      41.116  37.741  40.349
ATOM   1203  CD  GLN    77      41.959  35.737  40.726
ATOM   1204  OE1 GLN    77      43.111  36.027  40.543
ATOM   1205  NE2 GLN    77      41.556  34.512  40.541
ATOM   1206 1HE2 GLN    77      42.257  33.852  40.320
ATOM   1207 2HE2 GLN    77      40.597  34.198  40.848
ATOM   1208  C   GLN    77      41.573  39.248  42.743
ATOM   1209  O   GLN    77      40.572  39.961  42.944
ATOM   1210  N   LEU    78      42.661  39.756  42.125
ATOM   1211  H   LEU    78      43.349  39.061  42.050
ATOM   1212  CA  LEU    78      42.769  41.160  41.641
ATOM   1213  HA  LEU    78      41.935  41.753  42.183
ATOM   1214  CB  LEU    78      44.115  41.790  42.149
ATOM   1215 2HB  LEU    78      44.042  41.977  43.235
ATOM   1216 3HB  LEU    78      44.905  41.047  42.026
ATOM   1217  CG  LEU    78      44.619  43.102  41.421
ATOM   1218  HG  LEU    78      44.588  42.923  40.343
ATOM   1219  CD1 LEU    78      43.725  44.252  41.857
ATOM   1220 1HD1 LEU    78      43.682  44.151  42.971
ATOM   1221 2HD1 LEU    78      44.130  45.249  41.641
ATOM   1222 3HD1 LEU    78      42.749  44.158  41.410
ATOM   1223  CD2 LEU    78      46.043  43.515  41.894
ATOM   1224 1HD2 LEU    78      46.016  43.740  42.993
ATOM   1225 2HD2 LEU    78      46.754  42.745  41.722
ATOM   1226 3HD2 LEU    78      46.356  44.377  41.277
ATOM   1227  C   LEU    78      42.615  41.202  40.128
ATOM   1228  O   LEU    78      43.140  40.319  39.470
ATOM   1229  N   LYS    79      41.880  42.205  39.631
ATOM   1230  H   LYS    79      41.347  42.856  40.193
ATOM   1231  CA  LYS    79      41.550  42.206  38.255
ATOM   1232  HA  LYS    79      41.348  41.260  37.832
ATOM   1233  CB  LYS    79      40.271  42.998  38.085
ATOM   1234 2HB  LYS    79      39.597  42.822  38.973
ATOM   1235 3HB  LYS    79      40.581  44.069  38.159
ATOM   1236  CG  LYS    79      39.613  42.697  36.750
ATOM   1237 2HG  LYS    79      40.402  42.944  35.960
ATOM   1238 3HG  LYS    79      39.372  41.591  36.634
ATOM   1239  CD  LYS    79      38.461  43.554  36.469
ATOM   1240 2HD  LYS    79      37.715  43.378  37.227
ATOM   1241 3HD  LYS    79      38.648  44.605  36.590
ATOM   1242  CE  LYS    79      37.962  43.154  35.065
ATOM   1243 2HE  LYS    79      38.859  42.916  34.422
ATOM   1244 3HE  LYS    79      37.414  42.237  35.300
ATOM   1245  NZ  LYS    79      37.173  44.253  34.425
ATOM   1246  HZ1 LYS    79      36.790  44.013  33.487
ATOM   1247  HZ2 LYS    79      36.481  44.567  35.123
ATOM   1248  HZ3 LYS    79      37.694  45.101  34.341
ATOM   1249  C   LYS    79      42.667  42.785  37.441
ATOM   1250  O   LYS    79      43.344  43.722  37.874
ATOM   1251  N   ARG    80      43.073  42.114  36.412
ATOM   1252  H   ARG    80      42.364  41.400  36.008
ATOM   1253  CA  ARG    80      44.424  42.227  35.816
ATOM   1254  HA  ARG    80      45.098  42.063  36.643
ATOM   1255  CB  ARG    80      44.730  41.028  34.864
ATOM   1256 2HB  ARG    80      44.249  40.182  35.469
ATOM   1257 3HB  ARG    80      44.240  41.172  33.925
ATOM   1258  CG  ARG    80      46.202  40.747  34.660
ATOM   1259 2HG  ARG    80      46.748  41.683  34.273
ATOM   1260 3HG  ARG    80      46.716  40.633  35.608
ATOM   1261  CD  ARG    80      46.499  39.646  33.625
ATOM   1262 2HD  ARG    80      47.439  39.224  33.751
ATOM   1263 3HD  ARG    80      45.809  38.826  33.834
ATOM   1264  NE  ARG    80      46.428  40.173  32.244
ATOM   1265  HE  ARG    80      46.028  41.118  32.062
ATOM   1266  CZ  ARG    80      46.568  39.452  31.132
ATOM   1267  NH1 ARG    80      46.766  38.146  31.067
ATOM   1268 1HH1 ARG    80      46.822  37.621  31.943
ATOM   1269 2HH1 ARG    80      46.675  37.683  30.211
ATOM   1270  NH2 ARG    80      46.470  40.020  29.984
ATOM   1271 1HH2 ARG    80      46.288  41.003  29.913
ATOM   1272 2HH2 ARG    80      46.333  39.347  29.232
ATOM   1273  C   ARG    80      44.661  43.542  35.195
ATOM   1274  O   ARG    80      43.768  44.088  34.541
ATOM   1275  N   SER    81      45.856  44.073  35.388
ATOM   1276  H   SER    81      46.561  43.563  35.874
ATOM   1277  CA  SER    81      46.156  45.337  34.742
ATOM   1278  HA  SER    81      45.346  46.010  34.954
ATOM   1279  CB  SER    81      47.387  45.967  35.409
ATOM   1280 2HB  SER    81      47.565  46.993  35.038
ATOM   1281 3HB  SER    81      47.186  46.062  36.463
ATOM   1282  OG  SER    81      48.577  45.189  35.278
ATOM   1283  HG  SER    81      49.317  45.416  35.925
ATOM   1284  C   SER    81      46.220  45.230  33.217
ATOM   1285  O   SER    81      46.171  44.162  32.630
ATOM   1286  N   LYS    82      46.248  46.385  32.576
ATOM   1287  H   LYS    82      46.180  47.274  33.083
ATOM   1288  CA  LYS    82      46.654  46.465  31.219
ATOM   1289  HA  LYS    82      46.400  45.551  30.674
ATOM   1290  CB  LYS    82      45.980  47.680  30.627
ATOM   1291 2HB  LYS    82      46.459  48.601  31.050
ATOM   1292 3HB  LYS    82      46.201  47.703  29.558
ATOM   1293  CG  LYS    82      44.439  47.707  30.727
ATOM   1294 2HG  LYS    82      44.001  47.608  31.762
ATOM   1295 3HG  LYS    82      44.125  48.656  30.434
ATOM   1296  CD  LYS    82      43.738  46.745  29.666
ATOM   1297 2HD  LYS    82      44.151  46.937  28.631
ATOM   1298 3HD  LYS    82      43.820  45.725  29.886
ATOM   1299  CE  LYS    82      42.240  47.001  29.465
ATOM   1300 2HE  LYS    82      41.839  46.264  28.757
ATOM   1301 3HE  LYS    82      41.721  46.809  30.480
ATOM   1302  NZ  LYS    82      41.922  48.412  29.081
ATOM   1303  HZ1 LYS    82      42.541  48.708  28.272
ATOM   1304  HZ2 LYS    82      40.975  48.582  28.754
ATOM   1305  HZ3 LYS    82      42.021  48.958  29.954
ATOM   1306  C   LYS    82      48.158  46.595  30.987
ATOM   1307  O   LYS    82      48.616  47.049  29.994
ATOM   1308  N   ASN    83      49.061  46.092  31.862
ATOM   1309  H   ASN    83      48.749  45.578  32.698
ATOM   1310  CA  ASN    83      50.527  46.247  31.804
ATOM   1311  HA  ASN    83      50.755  47.317  31.960
ATOM   1312  CB  ASN    83      51.151  45.438  32.997
ATOM   1313 2HB  ASN    83      50.635  45.817  33.858
ATOM   1314 3HB  ASN    83      50.895  44.447  33.078
ATOM   1315  CG  ASN    83      52.663  45.633  33.091
ATOM   1316  OD1 ASN    83      53.269  46.481  32.408
ATOM   1317  ND2 ASN    83      53.335  44.875  33.934
ATOM   1318 1HD2 ASN    83      54.326  45.036  34.005
ATOM   1319 2HD2 ASN    83      52.795  44.158  34.428
ATOM   1320  C   ASN    83      51.204  45.791  30.505
ATOM   1321  O   ASN    83      50.956  44.679  30.028
ATOM   1322  N   ASP    84      51.962  46.697  29.919
ATOM   1323  H   ASP    84      52.006  47.561  30.369
ATOM   1324  CA  ASP    84      52.784  46.509  28.708
ATOM   1325  HA  ASP    84      52.368  45.651  28.140
ATOM   1326  CB  ASP    84      52.525  47.713  27.786
ATOM   1327 2HB  ASP    84      51.448  47.820  27.662
ATOM   1328 3HB  ASP    84      53.015  48.599  28.264
ATOM   1329  CG  ASP    84      53.111  47.441  26.446
ATOM   1330  OD1 ASP    84      54.068  48.199  25.974
ATOM   1331  OD2 ASP    84      52.692  46.378  25.851
ATOM   1332  C   ASP    84      54.267  46.327  28.910
ATOM   1333  O   ASP    84      54.922  45.429  28.365
ATOM   1334  N   SER    85      54.812  47.024  29.878
ATOM   1335  H   SER    85      54.243  47.718  30.439
ATOM   1336  CA  SER    85      56.177  46.887  30.315
ATOM   1337  HA  SER    85      56.830  47.221  29.535
ATOM   1338  CB  SER    85      56.497  47.842  31.499
ATOM   1339 2HB  SER    85      55.891  47.692  32.470
ATOM   1340 3HB  SER    85      57.513  47.635  31.773
ATOM   1341  OG  SER    85      56.337  49.188  30.977
ATOM   1342  HG  SER    85      55.474  49.267  30.528
ATOM   1343  C   SER    85      56.545  45.472  30.687
ATOM   1344  O   SER    85      57.651  44.941  30.430
ATOM   1345  N   LYS    86      55.633  44.691  31.179
ATOM   1346  H   LYS    86      54.751  45.132  31.397
ATOM   1347  CA  LYS    86      55.670  43.243  31.302
ATOM   1348  HA  LYS    86      56.525  42.941  30.624
ATOM   1349  CB  LYS    86      56.170  42.695  32.668
ATOM   1350 2HB  LYS    86      57.165  43.169  32.767
ATOM   1351 3HB  LYS    86      55.576  43.090  33.483
ATOM   1352  CG  LYS    86      56.322  41.138  32.935
ATOM   1353 2HG  LYS    86      56.973  41.074  33.845
ATOM   1354 3HG  LYS    86      55.282  40.721  33.070
ATOM   1355  CD  LYS    86      57.034  40.512  31.749
ATOM   1356 2HD  LYS    86      56.581  40.764  30.695
ATOM   1357 3HD  LYS    86      57.993  40.970  31.608
ATOM   1358  CE  LYS    86      57.550  39.035  31.921
ATOM   1359 2HE  LYS    86      58.328  38.804  31.222
ATOM   1360 3HE  LYS    86      58.118  38.901  32.907
ATOM   1361  NZ  LYS    86      56.464  37.998  31.879
ATOM   1362  HZ1 LYS    86      55.933  37.898  31.002
ATOM   1363  HZ2 LYS    86      56.978  37.186  32.026
ATOM   1364  HZ3 LYS    86      55.841  38.113  32.613
ATOM   1365  C   LYS    86      54.311  42.621  30.847
ATOM   1366  O   LYS    86      53.371  42.434  31.630
ATOM   1367  N   PRO    87      54.182  42.000  29.632
ATOM   1368  CD  PRO    87      55.109  42.270  28.520
ATOM   1369 2HD  PRO    87      56.089  42.321  28.890
ATOM   1370 3HD  PRO    87      54.849  43.192  27.940
ATOM   1371  CG  PRO    87      54.892  41.146  27.465
ATOM   1372 2HG  PRO    87      55.480  40.282  27.578
ATOM   1373 3HG  PRO    87      55.114  41.582  26.448
ATOM   1374  CB  PRO    87      53.415  40.828  27.702
ATOM   1375 2HB  PRO    87      53.186  39.851  27.305
ATOM   1376 3HB  PRO    87      52.782  41.518  27.123
ATOM   1377  CA  PRO    87      53.154  41.019  29.201
ATOM   1378  HA  PRO    87      52.169  41.567  29.300
ATOM   1379  C   PRO    87      53.241  39.729  29.957
ATOM   1380  O   PRO    87      54.293  39.196  30.294
ATOM   1381  N   TYR    88      52.045  39.145  30.101
ATOM   1382  H   TYR    88      51.249  39.539  29.635
ATOM   1383  CA  TYR    88      51.663  38.106  31.046
ATOM   1384  HA  TYR    88      52.179  38.329  31.969
ATOM   1385  CB  TYR    88      50.199  38.373  31.326
ATOM   1386 2HB  TYR    88      49.585  38.507  30.452
ATOM   1387 3HB  TYR    88      49.845  37.427  31.754
ATOM   1388  CG  TYR    88      49.905  39.560  32.259
ATOM   1389  CD1 TYR    88      50.047  39.294  33.589
ATOM   1390  HD1 TYR    88      50.359  38.317  33.924
ATOM   1391  CE1 TYR    88      49.852  40.295  34.562
ATOM   1392  HE1 TYR    88      49.950  40.139  35.637
ATOM   1393  CZ  TYR    88      49.431  41.584  34.141
ATOM   1394  OH  TYR    88      49.151  42.519  35.135
ATOM   1395  HH  TYR    88      49.015  43.370  34.668
ATOM   1396  CE2 TYR    88      49.382  41.895  32.767
ATOM   1397  HE2 TYR    88      49.100  42.842  32.342
ATOM   1398  CD2 TYR    88      49.645  40.874  31.800
ATOM   1399  HD2 TYR    88      49.585  41.146  30.727
ATOM   1400  C   TYR    88      51.885  36.644  30.634
ATOM   1401  O   TYR    88      51.652  35.730  31.406
ATOM   1402  OXT TYR    88      52.413  36.451  29.522
END   
