# Supplementary material for: Alternative splicing produces structural and functional changes in CUGBP2
Source: BMC Biochem. 2012 Mar 20;13:6. doi: 10.1186/1471-2091-13-6 (PMC3368720; doi:10.1186/1471-2091-13-6)
Supplement: Additional file 4 — Additional file 1C. The pdb file of the predicted structure, which contains the partial RRM3 and linker region in CUGBP2 R3δ, at 0 ns. [file 1471-2091-13-6-S4.PDB]

REMARK                                                              
ATOM      1  N   GLN     1      32.425  49.858  30.731
ATOM      2 1H   GLN     1      31.843  49.667  29.923
ATOM      3 2H   GLN     1      31.837  50.002  31.544
ATOM      4 2H   GLN     1      32.977  50.691  30.561
ATOM      5  CA  GLN     1      33.328  48.708  30.972
ATOM      6  HA  GLN     1      33.878  48.545  30.069
ATOM      7  CB  GLN     1      34.356  49.031  32.077
ATOM      8 2HB  GLN     1      33.841  49.039  33.018
ATOM      9 3HB  GLN     1      35.095  48.253  32.081
ATOM     10  CG  GLN     1      35.086  50.384  31.920
ATOM     11 2HG  GLN     1      34.372  51.168  32.083
ATOM     12 3HG  GLN     1      35.853  50.437  32.669
ATOM     13  CD  GLN     1      35.740  50.614  30.552
ATOM     14  OE1 GLN     1      35.142  50.368  29.511
ATOM     15  NE2 GLN     1      36.965  51.118  30.516
ATOM     16 1HE2 GLN     1      37.415  51.289  29.628
ATOM     17 2HE2 GLN     1      37.449  51.331  31.377
ATOM     18  C   GLN     1      32.498  47.446  31.229
ATOM     19  O   GLN     1      31.315  47.456  30.902
ATOM     20  N   ALA     2      33.075  46.360  31.761
ATOM     21  H   ALA     2      34.051  46.403  32.016
ATOM     22  CA  ALA     2      32.341  45.114  31.986
ATOM     23  HA  ALA     2      31.338  45.372  32.254
ATOM     24  CB  ALA     2      32.283  44.328  30.668
ATOM     25 1HB  ALA     2      31.769  44.931  29.904
ATOM     26 2HB  ALA     2      33.306  44.102  30.330
ATOM     27 3HB  ALA     2      31.732  43.388  30.825
ATOM     28  C   ALA     2      32.924  44.266  33.127
ATOM     29  O   ALA     2      34.064  44.428  33.553
ATOM     30  N   TYR     3      32.103  43.339  33.620
ATOM     31  H   TYR     3      31.176  43.288  33.223
ATOM     32  CA  TYR     3      32.423  42.395  34.678
ATOM     33  HA  TYR     3      33.470  42.178  34.647
ATOM     34  CB  TYR     3      32.075  42.995  36.051
ATOM     35 2HB  TYR     3      32.338  44.035  36.037
ATOM     36 3HB  TYR     3      31.017  42.896  36.200
ATOM     37  CG  TYR     3      32.780  42.345  37.227
ATOM     38  CD1 TYR     3      33.754  43.070  37.943
ATOM     39  HD1 TYR     3      34.008  44.079  37.638
ATOM     40  CE1 TYR     3      34.397  42.491  39.051
ATOM     41  HE1 TYR     3      35.150  43.051  39.594
ATOM     42  CZ  TYR     3      34.062  41.181  39.457
ATOM     43  OH  TYR     3      34.671  40.641  40.548
ATOM     44  HH  TYR     3      34.338  39.752  40.693
ATOM     45  CE2 TYR     3      33.085  40.453  38.739
ATOM     46  HE2 TYR     3      32.827  39.446  39.045
ATOM     47  CD2 TYR     3      32.448  41.035  37.628
ATOM     48  HD2 TYR     3      31.700  40.475  37.079
ATOM     49  C   TYR     3      31.640  41.117  34.378
ATOM     50  O   TYR     3      30.410  41.088  34.453
ATOM     51  N   SER     4      32.379  40.082  33.982
ATOM     52  H   SER     4      33.374  40.238  33.907
ATOM     53  CA  SER     4      31.901  38.751  33.647
ATOM     54  HA  SER     4      31.037  38.821  33.020
ATOM     55  CB  SER     4      33.029  38.025  32.904
ATOM     56 2HB  SER     4      33.926  38.071  33.491
ATOM     57 3HB  SER     4      32.751  36.999  32.755
ATOM     58  OG  SER     4      33.264  38.630  31.648
ATOM     59  HG  SER     4      33.972  38.165  31.196
ATOM     60  C   SER     4      31.558  37.981  34.925
ATOM     61  O   SER     4      32.365  37.961  35.850
ATOM     62  N   GLY     5      30.388  37.331  34.968
ATOM     63  H   GLY     5      29.797  37.386  34.151
ATOM     64  CA  GLY     5      29.897  36.549  36.101
ATOM     65  HA2 GLY     5      30.724  36.310  36.742
ATOM     66  HA3 GLY     5      29.182  37.137  36.644
ATOM     67  C   GLY     5      29.228  35.249  35.651
ATOM     68  O   GLY     5      28.482  35.228  34.672
ATOM     69  N   ILE     6      29.515  34.165  36.379
ATOM     70  H   ILE     6      29.924  34.330  37.287
ATOM     71  CA  ILE     6      29.302  32.763  36.006
ATOM     72  HA  ILE     6      29.821  32.179  36.737
ATOM     73  CB  ILE     6      27.809  32.339  36.095
ATOM     74  HB  ILE     6      27.330  32.595  35.173
ATOM     75  CG2 ILE     6      27.763  30.806  36.257
ATOM     76 1HG2 ILE     6      28.244  30.331  35.388
ATOM     77 2HG2 ILE     6      28.297  30.518  37.176
ATOM     78 3HG2 ILE     6      26.715  30.475  36.323
ATOM     79  CG1 ILE     6      27.028  33.010  37.254
ATOM     80 2HG1 ILE     6      27.484  32.720  38.181
ATOM     81 3HG1 ILE     6      27.100  34.074  37.138
ATOM     82  CD1 ILE     6      25.543  32.629  37.306
ATOM     83 1HD1 ILE     6      25.054  32.930  36.367
ATOM     84 2HD1 ILE     6      25.448  31.540  37.437
ATOM     85 3HD1 ILE     6      25.061  33.144  38.152
ATOM     86  C   ILE     6      29.979  32.455  34.649
ATOM     87  O   ILE     6      29.338  31.968  33.716
ATOM     88  N   GLN     7      31.288  32.747  34.531
ATOM     89  H   GLN     7      31.773  33.077  35.353
ATOM     90  CA  GLN     7      32.057  32.617  33.287
ATOM     91  HA  GLN     7      31.675  31.792  32.723
ATOM     92  CB  GLN     7      31.949  33.894  32.445
ATOM     93 2HB  GLN     7      32.710  34.551  32.820
ATOM     94 3HB  GLN     7      32.194  33.599  31.443
ATOM     95  CG  GLN     7      30.697  34.748  32.324
ATOM     96 2HG  GLN     7      29.869  34.137  32.020
ATOM     97 3HG  GLN     7      30.476  35.204  33.270
ATOM     98  CD  GLN     7      30.955  35.834  31.272
ATOM     99  OE1 GLN     7      31.839  35.728  30.424
ATOM    100  NE2 GLN     7      30.245  36.943  31.335
ATOM    101 1HE2 GLN     7      30.409  37.686  30.671
ATOM    102 2HE2 GLN     7      29.537  37.050  32.048
ATOM    103  C   GLN     7      33.581  32.434  33.484
ATOM    104  O   GLN     7      34.110  32.721  34.553
ATOM    105  N   GLN     8      34.308  32.160  32.382
ATOM    106  H   GLN     8      34.389  31.210  32.049
ATOM    107  CA  GLN     8      34.984  33.257  31.666
ATOM    108  HA  GLN     8      34.325  34.097  31.739
ATOM    109  CB  GLN     8      36.307  33.711  32.317
ATOM    110 2HB  GLN     8      36.388  33.271  33.292
ATOM    111 3HB  GLN     8      37.128  33.385  31.708
ATOM    112  CG  GLN     8      36.357  35.250  32.451
ATOM    113 2HG  GLN     8      35.516  35.564  33.039
ATOM    114 3HG  GLN     8      37.266  35.514  32.957
ATOM    115  CD  GLN     8      36.315  36.000  31.112
ATOM    116  OE1 GLN     8      37.341  36.255  30.495
ATOM    117  NE2 GLN     8      35.132  36.381  30.631
ATOM    118 1HE2 GLN     8      35.080  36.878  29.753
ATOM    119 2HE2 GLN     8      34.287  36.172  31.144
ATOM    120  C   GLN     8      35.109  32.960  30.164
ATOM    121  O   GLN     8      36.024  32.262  29.730
ATOM    122  N   TYR     9      34.173  33.514  29.377
ATOM    123  H   TYR     9      33.375  33.935  29.831
ATOM    124  CA  TYR     9      34.215  33.557  27.918
ATOM    125  HA  TYR     9      35.228  33.713  27.609
ATOM    126  CB  TYR     9      33.720  32.228  27.326
ATOM    127 2HB  TYR     9      34.294  31.430  27.756
ATOM    128 3HB  TYR     9      32.686  32.104  27.586
ATOM    129  CG  TYR     9      33.848  32.153  25.814
ATOM    130  CD1 TYR     9      35.054  31.713  25.236
ATOM    131  HD1 TYR     9      35.882  31.419  25.871
ATOM    132  CE1 TYR     9      35.188  31.654  23.836
ATOM    133  HE1 TYR     9      36.117  31.314  23.394
ATOM    134  CZ  TYR     9      34.110  32.039  23.007
ATOM    135  OH  TYR     9      34.242  31.982  21.652
ATOM    136  HH  TYR     9      33.427  32.275  21.238
ATOM    137  CE2 TYR     9      32.901  32.484  23.587
ATOM    138  HE2 TYR     9      32.072  32.781  22.955
ATOM    139  CD2 TYR     9      32.775  32.541  24.986
ATOM    140  HD2 TYR     9      31.848  32.885  25.430
ATOM    141  C   TYR     9      33.365  34.740  27.431
ATOM    142  O   TYR     9      32.138  34.647  27.371
ATOM    143  N   ALA    10      34.025  35.861  27.109
ATOM    144  H   ALA    10      35.029  35.860  27.217
ATOM    145  CA  ALA    10      33.399  37.086  26.613
ATOM    146  HA  ALA    10      32.670  36.824  25.875
ATOM    147  CB  ALA    10      32.689  37.799  27.779
ATOM    148 1HB  ALA    10      31.919  37.135  28.201
ATOM    149 2HB  ALA    10      33.425  38.049  28.559
ATOM    150 3HB  ALA    10      32.216  38.722  27.411
ATOM    151  C   ALA    10      34.438  38.023  25.970
ATOM    152  O   ALA    10      35.642  37.759  26.006
ATOM    153  N   ALA    11      33.940  39.143  25.423
ATOM    154  H   ALA    11      32.968  39.109  25.151
ATOM    155  CA  ALA    11      34.633  40.408  25.172
ATOM    156  HA  ALA    11      33.867  41.153  25.122
ATOM    157  CB  ALA    11      35.523  40.804  26.359
ATOM    158 1HB  ALA    11      34.902  40.919  27.261
ATOM    159 2HB  ALA    11      36.277  40.020  26.530
ATOM    160 3HB  ALA    11      36.028  41.757  26.137
ATOM    161  C   ALA    11      35.371  40.479  23.826
ATOM    162  O   ALA    11      35.141  41.414  23.060
ATOM    163  N   ALA    12      36.264  39.515  23.561
ATOM    164  H   ALA    12      36.288  38.726  24.191
ATOM    165  CA  ALA    12      37.208  39.502  22.442
ATOM    166  HA  ALA    12      37.862  40.340  22.562
ATOM    167  CB  ALA    12      38.061  38.233  22.542
ATOM    168 1HB  ALA    12      38.609  38.234  23.497
ATOM    169 2HB  ALA    12      37.408  37.347  22.494
ATOM    170 3HB  ALA    12      38.778  38.206  21.707
ATOM    171  C   ALA    12      36.554  39.619  21.053
ATOM    172  O   ALA    12      37.103  40.288  20.182
ATOM    173  N   ALA    13      35.400  38.969  20.842
ATOM    174  H   ALA    13      35.018  38.432  21.607
ATOM    175  CA  ALA    13      34.654  38.982  19.580
ATOM    176  HA  ALA    13      35.349  38.804  18.787
ATOM    177  CB  ALA    13      33.657  37.816  19.602
ATOM    178 1HB  ALA    13      34.205  36.867  19.709
ATOM    179 2HB  ALA    13      32.967  37.939  20.451
ATOM    180 3HB  ALA    13      33.084  37.805  18.662
ATOM    181  C   ALA    13      33.929  40.314  19.283
ATOM    182  O   ALA    13      33.352  40.455  18.206
ATOM    183  N   LEU    14      33.939  41.272  20.224
ATOM    184  H   LEU    14      34.491  41.092  21.051
ATOM    185  CA  LEU    14      33.228  42.553  20.170
ATOM    186  HA  LEU    14      32.597  42.528  19.306
ATOM    187  CB  LEU    14      32.299  42.645  21.414
ATOM    188 2HB  LEU    14      32.937  42.761  22.269
ATOM    189 3HB  LEU    14      31.703  43.529  21.291
ATOM    190  CG  LEU    14      31.321  41.487  21.739
ATOM    191  HG  LEU    14      30.583  41.910  22.388
ATOM    192  CD1 LEU    14      30.547  40.977  20.518
ATOM    193 1HD1 LEU    14      29.953  41.799  20.091
ATOM    194 2HD1 LEU    14      31.257  40.606  19.762
ATOM    195 3HD1 LEU    14      29.876  40.160  20.824
ATOM    196  CD2 LEU    14      31.935  40.321  22.523
ATOM    197 1HD2 LEU    14      32.761  39.882  21.942
ATOM    198 2HD2 LEU    14      32.319  40.689  23.487
ATOM    199 3HD2 LEU    14      31.166  39.554  22.703
ATOM    200  C   LEU    14      34.273  43.701  19.946
ATOM    201  O   LEU    14      35.377  43.385  19.497
ATOM    202  N   PRO    15      33.990  45.019  20.132
ATOM    203  CD  PRO    15      32.774  45.614  20.679
ATOM    204 2HD  PRO    15      32.620  45.275  21.685
ATOM    205 3HD  PRO    15      31.929  45.342  20.077
ATOM    206  CG  PRO    15      32.964  47.126  20.660
ATOM    207 2HG  PRO    15      33.392  47.477  21.579
ATOM    208 3HG  PRO    15      32.036  47.634  20.481
ATOM    209  CB  PRO    15      33.927  47.306  19.496
ATOM    210 2HB  PRO    15      34.460  48.234  19.572
ATOM    211 3HB  PRO    15      33.412  47.266  18.555
ATOM    212  CA  PRO    15      34.872  46.104  19.666
ATOM    213  HA  PRO    15      35.259  45.838  18.705
ATOM    214  C   PRO    15      36.064  46.371  20.619
ATOM    215  O   PRO    15      36.500  45.472  21.335
ATOM    216  N   THR    16      36.627  47.592  20.579
ATOM    217  H   THR    16      36.081  48.319  20.139
ATOM    218  CA  THR    16      37.942  47.995  21.099
ATOM    219  HA  THR    16      38.679  47.437  20.560
ATOM    220  CB  THR    16      38.191  49.488  20.798
ATOM    221  HB  THR    16      37.583  50.081  21.449
ATOM    222  CG2 THR    16      39.660  49.873  21.001
ATOM    223 1HG2 THR    16      39.949  49.678  22.045
ATOM    224 2HG2 THR    16      40.293  49.275  20.327
ATOM    225 3HG2 THR    16      39.793  50.943  20.776
ATOM    226  OG1 THR    16      37.855  49.784  19.458
ATOM    227  HG1 THR    16      38.015  50.715  19.286
ATOM    228  C   THR    16      38.147  47.692  22.592
ATOM    229  O   THR    16      37.837  48.510  23.461
ATOM    230  N   LEU    17      38.722  46.515  22.860
ATOM    231  H   LEU    17      38.930  45.925  22.067
ATOM    232  CA  LEU    17      39.082  45.991  24.173
ATOM    233  HA  LEU    17      38.242  46.086  24.830
ATOM    234  CB  LEU    17      39.411  44.495  23.990
ATOM    235 2HB  LEU    17      38.651  44.065  23.366
ATOM    236 3HB  LEU    17      40.361  44.425  23.496
ATOM    237  CG  LEU    17      39.489  43.659  25.284
ATOM    238  HG  LEU    17      40.151  44.141  25.973
ATOM    239  CD1 LEU    17      38.110  43.508  25.935
ATOM    240 1HD1 LEU    17      37.711  44.503  26.185
ATOM    241 2HD1 LEU    17      37.426  43.004  25.234
ATOM    242 3HD1 LEU    17      38.202  42.908  26.853
ATOM    243  CD2 LEU    17      40.029  42.261  24.963
ATOM    244 1HD2 LEU    17      39.357  41.764  24.247
ATOM    245 2HD2 LEU    17      41.035  42.348  24.523
ATOM    246 3HD2 LEU    17      40.083  41.667  25.889
ATOM    247  C   LEU    17      40.275  46.762  24.767
ATOM    248  O   LEU    17      41.103  47.303  24.034
ATOM    249  N   TYR    18      40.363  46.786  26.102
ATOM    250  H   TYR    18      39.663  46.275  26.620
ATOM    251  CA  TYR    18      41.387  47.489  26.875
ATOM    252  HA  TYR    18      42.162  47.786  26.200
ATOM    253  CB  TYR    18      40.778  48.761  27.482
ATOM    254 2HB  TYR    18      40.328  49.328  26.690
ATOM    255 3HB  TYR    18      40.023  48.468  28.185
ATOM    256  CG  TYR    18      41.770  49.656  28.199
ATOM    257  CD1 TYR    18      42.414  50.694  27.497
ATOM    258  HD1 TYR    18      42.202  50.849  26.445
ATOM    259  CE1 TYR    18      43.332  51.530  28.158
ATOM    260  HE1 TYR    18      43.825  52.329  27.616
ATOM    261  CZ  TYR    18      43.611  51.328  29.528
ATOM    262  OH  TYR    18      44.503  52.138  30.166
ATOM    263  HH  TYR    18      44.578  51.870  31.085
ATOM    264  CE2 TYR    18      42.963  50.287  30.233
ATOM    265  HE2 TYR    18      43.174  50.129  31.284
ATOM    266  CD2 TYR    18      42.044  49.457  29.567
ATOM    267  HD2 TYR    18      41.545  48.661  30.108
ATOM    268  C   TYR    18      42.013  46.577  27.939
ATOM    269  O   TYR    18      43.238  46.519  28.031
ATOM    270  N   SER    19      41.197  45.866  28.733
ATOM    271  H   SER    19      40.204  46.041  28.679
ATOM    272  CA  SER    19      41.673  44.848  29.675
ATOM    273  HA  SER    19      42.625  44.508  29.326
ATOM    274  CB  SER    19      41.880  45.437  31.078
ATOM    275 2HB  SER    19      42.454  44.745  31.664
ATOM    276 3HB  SER    19      42.416  46.362  30.990
ATOM    277  OG  SER    19      40.652  45.680  31.732
ATOM    278  HG  SER    19      40.820  46.047  32.603
ATOM    279  C   SER    19      40.738  43.638  29.711
ATOM    280  O   SER    19      39.562  43.744  29.360
ATOM    281  N   GLN    20      41.285  42.489  30.131
ATOM    282  H   GLN    20      42.282  42.484  30.295
ATOM    283  CA  GLN    20      40.562  41.243  30.371
ATOM    284  HA  GLN    20      39.628  41.482  30.835
ATOM    285  CB  GLN    20      40.269  40.534  29.036
ATOM    286 2HB  GLN    20      39.703  41.199  28.412
ATOM    287 3HB  GLN    20      41.202  40.303  28.559
ATOM    288  CG  GLN    20      39.470  39.227  29.214
ATOM    289 2HG  GLN    20      40.152  38.447  29.493
ATOM    290 3HG  GLN    20      38.752  39.372  29.998
ATOM    291  CD  GLN    20      38.724  38.789  27.949
ATOM    292  OE1 GLN    20      38.944  39.292  26.852
ATOM    293  NE2 GLN    20      37.801  37.844  28.086
ATOM    294 1HE2 GLN    20      37.279  37.528  27.281
ATOM    295 2HE2 GLN    20      37.621  37.442  28.995
ATOM    296  C   GLN    20      41.367  40.359  31.337
ATOM    297  O   GLN    20      42.579  40.213  31.178
ATOM    298  N   SER    21      40.686  39.775  32.332
ATOM    299  H   SER    21      39.692  39.950  32.381
ATOM    300  CA  SER    21      41.268  38.904  33.354
ATOM    301  HA  SER    21      42.153  38.458  32.951
ATOM    302  CB  SER    21      41.666  39.742  34.578
ATOM    303 2HB  SER    21      42.224  39.126  35.256
ATOM    304 3HB  SER    21      42.277  40.563  34.255
ATOM    305  OG  SER    21      40.528  40.251  35.248
ATOM    306  HG  SER    21      40.808  40.769  36.006
ATOM    307  C   SER    21      40.310  37.780  33.772
ATOM    308  O   SER    21      39.102  37.852  33.541
ATOM    309  N   LEU    22      40.873  36.761  34.434
ATOM    310  H   LEU    22      41.883  36.741  34.458
ATOM    311  CA  LEU    22      40.182  35.675  35.126
ATOM    312  HA  LEU    22      39.124  35.790  35.016
ATOM    313  CB  LEU    22      40.620  34.303  34.571
ATOM    314 2HB  LEU    22      41.657  34.371  34.305
ATOM    315 3HB  LEU    22      40.498  33.577  35.352
ATOM    316  CG  LEU    22      39.847  33.804  33.337
ATOM    317  HG  LEU    22      38.800  33.855  33.554
ATOM    318  CD1 LEU    22      40.115  34.618  32.064
ATOM    319 1HD1 LEU    22      39.822  35.666  32.230
ATOM    320 2HD1 LEU    22      41.187  34.571  31.818
ATOM    321 3HD1 LEU    22      39.528  34.200  31.231
ATOM    322  CD2 LEU    22      40.210  32.339  33.063
ATOM    323 1HD2 LEU    22      41.292  32.258  32.875
ATOM    324 2HD2 LEU    22      39.942  31.725  33.937
ATOM    325 3HD2 LEU    22      39.657  31.983  32.180
ATOM    326  C   LEU    22      40.564  35.772  36.605
ATOM    327  O   LEU    22      41.750  35.771  36.941
ATOM    328  N   LEU    23      39.563  35.869  37.484
ATOM    329  H   LEU    23      38.617  35.858  37.131
ATOM    330  CA  LEU    23      39.758  35.990  38.926
ATOM    331  HA  LEU    23      40.656  36.543  39.105
ATOM    332  CB  LEU    23      38.571  36.771  39.517
ATOM    333 2HB  LEU    23      37.666  36.248  39.274
ATOM    334 3HB  LEU    23      38.687  36.809  40.583
ATOM    335  CG  LEU    23      38.457  38.219  38.986
ATOM    336  HG  LEU    23      38.534  38.196  37.919
ATOM    337  CD1 LEU    23      37.100  38.819  39.362
ATOM    338 1HD1 LEU    23      36.295  38.211  38.921
ATOM    339 2HD1 LEU    23      36.994  38.829  40.458
ATOM    340 3HD1 LEU    23      37.035  39.849  38.977
ATOM    341  CD2 LEU    23      39.571  39.120  39.535
ATOM    342 1HD2 LEU    23      39.510  39.150  40.634
ATOM    343 2HD2 LEU    23      40.550  38.718  39.232
ATOM    344 3HD2 LEU    23      39.452  40.138  39.133
ATOM    345  C   LEU    23      39.908  34.592  39.547
ATOM    346  O   LEU    23      39.246  33.650  39.117
ATOM    347  N   GLN    24      40.781  34.460  40.556
ATOM    348  H   GLN    24      41.170  35.306  40.948
ATOM    349  CA  GLN    24      41.216  33.184  41.136
ATOM    350  HA  GLN    24      40.742  32.386  40.603
ATOM    351  CB  GLN    24      42.741  33.046  40.978
ATOM    352 2HB  GLN    24      43.196  33.984  41.230
ATOM    353 3HB  GLN    24      43.086  32.288  41.654
ATOM    354  CG  GLN    24      43.172  32.662  39.554
ATOM    355 2HG  GLN    24      42.638  33.275  38.854
ATOM    356 3HG  GLN    24      44.225  32.838  39.452
ATOM    357  CD  GLN    24      42.886  31.193  39.242
ATOM    358  OE1 GLN    24      41.962  30.868  38.507
ATOM    359  NE2 GLN    24      43.675  30.283  39.807
ATOM    360 1HE2 GLN    24      43.520  29.301  39.630
ATOM    361 2HE2 GLN    24      44.429  30.574  40.413
ATOM    362  C   GLN    24      40.828  33.085  42.615
ATOM    363  O   GLN    24      41.033  34.023  43.386
ATOM    364  N   GLN    25      40.261  31.938  43.004
ATOM    365  H   GLN    25      40.088  31.242  42.293
ATOM    366  CA  GLN    25      39.872  31.609  44.371
ATOM    367  HA  GLN    25      39.260  32.395  44.762
ATOM    368  CB  GLN    25      39.079  30.291  44.390
ATOM    369 2HB  GLN    25      39.647  29.545  43.868
ATOM    370 3HB  GLN    25      38.945  29.989  45.411
ATOM    371  CG  GLN    25      37.697  30.402  43.729
ATOM    372 2HG  GLN    25      37.117  31.138  44.252
ATOM    373 3HG  GLN    25      37.821  30.705  42.707
ATOM    374  CD  GLN    25      36.957  29.066  43.766
ATOM    375  OE1 GLN    25      36.710  28.511  44.831
ATOM    376  NE2 GLN    25      36.588  28.518  42.614
ATOM    377 1HE2 GLN    25      36.098  27.635  42.609
ATOM    378 2HE2 GLN    25      36.798  28.984  41.743
ATOM    379  C   GLN    25      41.120  31.458  45.245
ATOM    380  O   GLN    25      41.966  30.604  44.975
ATOM    381  N   GLN    26      41.208  32.254  46.319
ATOM    382  H   GLN    26      40.478  32.939  46.455
ATOM    383  CA  GLN    26      42.286  32.204  47.312
ATOM    384  HA  GLN    26      43.203  32.002  46.799
ATOM    385  CB  GLN    26      42.409  33.581  47.992
ATOM    386 2HB  GLN    26      41.462  33.835  48.429
ATOM    387 3HB  GLN    26      43.153  33.519  48.763
ATOM    388  CG  GLN    26      42.811  34.690  47.005
ATOM    389 2HG  GLN    26      43.757  34.439  46.565
ATOM    390 3HG  GLN    26      42.066  34.759  46.236
ATOM    391  CD  GLN    26      42.931  36.042  47.703
ATOM    392  OE1 GLN    26      42.001  36.839  47.696
ATOM    393  NE2 GLN    26      44.074  36.325  48.318
ATOM    394 1HE2 GLN    26      44.188  37.211  48.790
ATOM    395 2HE2 GLN    26      44.829  35.655  48.313
ATOM    396  C   GLN    26      42.039  31.063  48.323
ATOM    397  O   GLN    26      42.076  31.258  49.538
ATOM    398  N   SER    27      41.775  29.864  47.792
ATOM    399  H   SER    27      41.810  29.801  46.785
ATOM    400  CA  SER    27      41.442  28.636  48.509
ATOM    401  HA  SER    27      42.134  28.522  49.317
ATOM    402  CB  SER    27      40.020  28.720  49.099
ATOM    403 2HB  SER    27      39.760  27.762  49.507
ATOM    404 3HB  SER    27      40.015  29.455  49.881
ATOM    405  OG  SER    27      39.049  29.080  48.131
ATOM    406  HG  SER    27      38.184  29.119  48.545
ATOM    407  C   SER    27      41.613  27.443  47.559
ATOM    408  O   SER    27      42.559  26.672  47.707
ATOM    409  N   ALA    28      40.719  27.313  46.569
ATOM    410  H   ALA    28      39.982  28.001  46.521
ATOM    411  CA  ALA    28      40.718  26.262  45.553
ATOM    412  HA  ALA    28      40.872  25.324  46.045
ATOM    413  CB  ALA    28      39.337  26.230  44.889
ATOM    414 1HB  ALA    28      38.569  26.019  45.649
ATOM    415 2HB  ALA    28      39.132  27.205  44.421
ATOM    416 3HB  ALA    28      39.318  25.443  44.120
ATOM    417  C   ALA    28      41.814  26.428  44.483
ATOM    418  O   ALA    28      42.092  25.472  43.761
ATOM    419  N   ALA    29      42.409  27.627  44.359
ATOM    420  H   ALA    29      42.167  28.328  45.044
ATOM    421  CA  ALA    29      43.375  28.017  43.327
ATOM    422  HA  ALA    29      43.504  29.075  43.416
ATOM    423  CB  ALA    29      44.740  27.384  43.638
ATOM    424 1HB  ALA    29      45.091  27.734  44.621
ATOM    425 2HB  ALA    29      44.641  26.288  43.653
ATOM    426 3HB  ALA    29      45.465  27.677  42.863
ATOM    427  C   ALA    29      42.873  27.757  41.891
ATOM    428  O   ALA    29      43.650  27.427  40.995
ATOM    429  N   GLY    30      41.571  27.976  41.668
ATOM    430  H   GLY    30      41.008  28.234  42.466
ATOM    431  CA  GLY    30      40.888  27.877  40.381
ATOM    432  HA2 GLY    30      41.618  27.862  39.595
ATOM    433  HA3 GLY    30      40.315  26.970  40.355
ATOM    434  C   GLY    30      39.953  29.068  40.175
ATOM    435  O   GLY    30      39.778  29.882  41.082
ATOM    436  N   SER    31      39.366  29.179  38.978
ATOM    437  H   SER    31      39.486  28.429  38.312
ATOM    438  CA  SER    31      38.559  30.335  38.587
ATOM    439  HA  SER    31      39.186  31.202  38.606
ATOM    440  CB  SER    31      38.035  30.154  37.158
ATOM    441 2HB  SER    31      38.866  30.056  36.486
ATOM    442 3HB  SER    31      37.432  29.268  37.112
ATOM    443  OG  SER    31      37.254  31.271  36.775
ATOM    444  HG  SER    31      36.933  31.145  35.879
ATOM    445  C   SER    31      37.399  30.562  39.562
ATOM    446  O   SER    31      36.692  29.621  39.926
ATOM    447  N   GLN    32      37.184  31.824  39.954
ATOM    448  H   GLN    32      37.873  32.517  39.701
ATOM    449  CA  GLN    32      36.021  32.272  40.724
ATOM    450  HA  GLN    32      35.939  31.656  41.595
ATOM    451  CB  GLN    32      36.230  33.726  41.182
ATOM    452 2HB  GLN    32      36.484  34.318  40.324
ATOM    453 3HB  GLN    32      35.310  34.084  41.603
ATOM    454  CG  GLN    32      37.340  33.892  42.231
ATOM    455 2HG  GLN    32      37.101  33.284  43.082
ATOM    456 3HG  GLN    32      38.267  33.561  41.804
ATOM    457  CD  GLN    32      37.506  35.342  42.697
ATOM    458  OE1 GLN    32      36.604  36.162  42.590
ATOM    459  NE2 GLN    32      38.669  35.695  43.232
ATOM    460 1HE2 GLN    32      38.811  36.643  43.551
ATOM    461 2HE2 GLN    32      39.411  35.016  43.320
ATOM    462  C   GLN    32      34.707  32.157  39.926
ATOM    463  O   GLN    32      33.641  32.414  40.480
ATOM    464  N   LYS    33      34.783  31.768  38.641
ATOM    465  H   LYS    33      35.672  31.399  38.335
ATOM    466  CA  LYS    33      33.720  31.821  37.639
ATOM    467  HA  LYS    33      34.143  31.472  36.720
ATOM    468  CB  LYS    33      32.554  30.868  37.984
ATOM    469 2HB  LYS    33      32.064  31.234  38.866
ATOM    470 3HB  LYS    33      31.861  30.866  37.165
ATOM    471  CG  LYS    33      33.011  29.423  38.242
ATOM    472 2HG  LYS    33      33.474  29.038  37.354
ATOM    473 3HG  LYS    33      33.722  29.418  39.046
ATOM    474  CD  LYS    33      31.824  28.529  38.617
ATOM    475 2HD  LYS    33      31.324  28.940  39.473
ATOM    476 3HD  LYS    33      31.140  28.480  37.792
ATOM    477  CE  LYS    33      32.324  27.120  38.948
ATOM    478 2HE  LYS    33      32.776  26.696  38.072
ATOM    479 3HE  LYS    33      33.055  27.185  39.731
ATOM    480  NZ  LYS    33      31.222  26.242  39.392
ATOM    481  HZ1 LYS    33      30.793  26.633  40.223
ATOM    482  HZ2 LYS    33      30.529  26.171  38.655
ATOM    483  HZ3 LYS    33      31.588  25.320  39.602
ATOM    484  C   LYS    33      33.292  33.276  37.406
ATOM    485  O   LYS    33      32.112  33.571  37.246
ATOM    486  N   GLU    34      34.273  34.182  37.358
ATOM    487  H   GLU    34      35.209  33.857  37.554
ATOM    488  CA  GLU    34      34.113  35.596  37.048
ATOM    489  HA  GLU    34      33.413  35.674  36.243
ATOM    490  CB  GLU    34      33.532  36.371  38.250
ATOM    491 2HB  GLU    34      33.626  37.419  38.041
ATOM    492 3HB  GLU    34      32.493  36.115  38.335
ATOM    493  CG  GLU    34      34.194  36.101  39.605
ATOM    494 2HG  GLU    34      34.052  35.071  39.869
ATOM    495 3HG  GLU    34      35.244  36.311  39.534
ATOM    496  CD  GLU    34      33.575  36.988  40.687
ATOM    497  OE1 GLU    34      34.093  38.111  40.874
ATOM    498  OE2 GLU    34      32.564  36.552  41.281
ATOM    499  C   GLU    34      35.444  36.188  36.565
ATOM    500  O   GLU    34      36.519  35.622  36.781
ATOM    501  N   GLY    35      35.353  37.334  35.885
ATOM    502  H   GLY    35      34.433  37.731  35.761
ATOM    503  CA  GLY    35      36.480  38.055  35.309
ATOM    504  HA2 GLY    35      37.331  37.950  35.954
ATOM    505  HA3 GLY    35      36.708  37.639  34.347
ATOM    506  C   GLY    35      36.155  39.538  35.148
ATOM    507  O   GLY    35      34.984  39.918  35.132
ATOM    508  N   PHE    36      37.186  40.378  35.001
ATOM    509  H   PHE    36      38.122  39.999  35.026
ATOM    510  CA  PHE    36      37.025  41.819  34.806
ATOM    511  HA  PHE    36      35.983  42.049  34.882
ATOM    512  CB  PHE    36      37.764  42.598  35.903
ATOM    513 2HB  PHE    36      37.327  42.350  36.851
ATOM    514 3HB  PHE    36      38.795  42.302  35.896
ATOM    515  CG  PHE    36      37.692  44.105  35.716
ATOM    516  CD1 PHE    36      36.444  44.758  35.749
ATOM    517  HD1 PHE    36      35.545  44.193  35.967
ATOM    518  CE1 PHE    36      36.359  46.138  35.501
ATOM    519  HE1 PHE    36      35.395  46.634  35.522
ATOM    520  CZ  PHE    36      37.523  46.875  35.226
ATOM    521  HZ  PHE    36      37.458  47.940  35.036
ATOM    522  CE2 PHE    36      38.772  46.230  35.197
ATOM    523  HE2 PHE    36      39.671  46.800  34.989
ATOM    524  CD2 PHE    36      38.857  44.846  35.437
ATOM    525  HD2 PHE    36      39.820  44.350  35.407
ATOM    526  C   PHE    36      37.496  42.221  33.410
ATOM    527  O   PHE    36      38.472  41.674  32.902
ATOM    528  N   VAL    37      36.780  43.174  32.797
ATOM    529  H   VAL    37      36.060  43.632  33.337
ATOM    530  CA  VAL    37      36.956  43.604  31.412
ATOM    531  HA  VAL    37      37.948  43.352  31.099
ATOM    532  CB  VAL    37      35.946  42.849  30.511
ATOM    533  HB  VAL    37      34.979  42.921  30.963
ATOM    534  CG1 VAL    37      35.853  43.428  29.091
ATOM    535 1HG1 VAL    37      35.531  44.479  29.144
ATOM    536 2HG1 VAL    37      36.840  43.370  28.606
ATOM    537 3HG1 VAL    37      35.122  42.849  28.506
ATOM    538  CG2 VAL    37      36.300  41.359  30.376
ATOM    539 1HG2 VAL    37      37.302  41.259  29.930
ATOM    540 2HG2 VAL    37      36.293  40.888  31.371
ATOM    541 3HG2 VAL    37      35.559  40.863  29.730
ATOM    542  C   VAL    37      36.783  45.128  31.313
ATOM    543  O   VAL    37      35.937  45.720  31.979
ATOM    544  N   SER    38      37.549  45.760  30.420
ATOM    545  H   SER    38      38.271  45.226  29.957
ATOM    546  CA  SER    38      37.413  47.173  30.068
ATOM    547  HA  SER    38      36.451  47.516  30.388
ATOM    548  CB  SER    38      38.491  48.012  30.765
ATOM    549 2HB  SER    38      39.445  47.541  30.628
ATOM    550 3HB  SER    38      38.510  48.992  30.328
ATOM    551  OG  SER    38      38.227  48.128  32.147
ATOM    552  HG  SER    38      38.914  48.656  32.561
ATOM    553  C   SER    38      37.522  47.358  28.560
ATOM    554  O   SER    38      38.102  46.526  27.861
ATOM    555  N   TYR    39      36.993  48.487  28.084
ATOM    556  H   TYR    39      36.491  49.069  28.739
ATOM    557  CA  TYR    39      37.073  48.958  26.707
ATOM    558  HA  TYR    39      37.727  48.311  26.160
ATOM    559  CB  TYR    39      35.675  48.912  26.060
ATOM    560 2HB  TYR    39      34.985  49.398  26.723
ATOM    561 3HB  TYR    39      35.719  49.450  25.133
ATOM    562  CG  TYR    39      35.147  47.515  25.771
ATOM    563  CD1 TYR    39      34.660  46.698  26.812
ATOM    564  HD1 TYR    39      34.633  47.076  27.828
ATOM    565  CE1 TYR    39      34.209  45.394  26.537
ATOM    566  HE1 TYR    39      33.824  44.773  27.338
ATOM    567  CZ  TYR    39      34.259  44.895  25.216
ATOM    568  OH  TYR    39      33.878  43.618  24.950
ATOM    569  HH  TYR    39      33.974  43.445  24.011
ATOM    570  CE2 TYR    39      34.714  45.722  24.169
ATOM    571  HE2 TYR    39      34.732  45.350  23.151
ATOM    572  CD2 TYR    39      35.144  47.029  24.448
ATOM    573  HD2 TYR    39      35.476  47.670  23.639
ATOM    574  C   TYR    39      37.654  50.378  26.687
ATOM    575  O   TYR    39      37.804  51.024  27.727
ATOM    576  N   ASP    40      37.965  50.856  25.480
ATOM    577  H   ASP    40      37.895  50.218  24.700
ATOM    578  CA  ASP    40      38.398  52.221  25.187
ATOM    579  HA  ASP    40      39.363  52.373  25.623
ATOM    580  CB  ASP    40      38.526  52.345  23.662
ATOM    581 2HB  ASP    40      39.314  51.697  23.331
ATOM    582 3HB  ASP    40      37.600  52.039  23.215
ATOM    583  CG  ASP    40      38.841  53.768  23.205
ATOM    584  OD1 ASP    40      40.027  54.150  23.295
ATOM    585  OD2 ASP    40      37.883  54.443  22.763
ATOM    586  C   ASP    40      37.431  53.268  25.763
ATOM    587  O   ASP    40      37.869  54.263  26.338
ATOM    588  N   ASN    41      36.121  53.040  25.599
ATOM    589  H   ASN    41      35.848  52.157  25.192
ATOM    590  CA  ASN    41      35.061  53.971  25.964
ATOM    591  HA  ASN    41      35.392  54.546  26.804
ATOM    592  CB  ASN    41      34.851  54.928  24.772
ATOM    593 2HB  ASN    41      34.168  55.700  25.069
ATOM    594 3HB  ASN    41      35.796  55.366  24.514
ATOM    595  CG  ASN    41      34.288  54.229  23.542
ATOM    596  OD1 ASN    41      33.103  53.930  23.495
ATOM    597  ND2 ASN    41      35.110  53.963  22.537
ATOM    598 1HD2 ASN    41      34.762  53.501  21.709
ATOM    599 2HD2 ASN    41      36.084  54.222  22.599
ATOM    600  C   ASN    41      33.779  53.207  26.371
ATOM    601  O   ASN    41      33.625  52.034  26.012
ATOM    602  N   PRO    42      32.843  53.844  27.108
ATOM    603  CD  PRO    42      32.925  55.195  27.651
ATOM    604 2HD  PRO    42      33.226  55.887  26.888
ATOM    605 3HD  PRO    42      33.627  55.230  28.462
ATOM    606  CG  PRO    42      31.520  55.529  28.148
ATOM    607 2HG  PRO    42      30.920  55.945  27.362
ATOM    608 3HG  PRO    42      31.554  56.215  28.972
ATOM    609  CB  PRO    42      30.987  54.168  28.586
ATOM    610 2HB  PRO    42      29.916  54.137  28.521
ATOM    611 3HB  PRO    42      31.290  53.943  29.590
ATOM    612  CA  PRO    42      31.625  53.194  27.590
ATOM    613  HA  PRO    42      31.908  52.311  28.124
ATOM    614  C   PRO    42      30.651  52.786  26.474
ATOM    615  O   PRO    42      29.909  51.824  26.668
ATOM    616  N   VAL    43      30.653  53.473  25.320
ATOM    617  H   VAL    43      31.282  54.258  25.231
ATOM    618  CA  VAL    43      29.786  53.141  24.179
ATOM    619  HA  VAL    43      28.784  53.078  24.548
ATOM    620  CB  VAL    43      29.808  54.238  23.089
ATOM    621  HB  VAL    43      30.775  54.248  22.632
ATOM    622  CG1 VAL    43      28.755  53.948  22.008
ATOM    623 1HG1 VAL    43      28.969  52.975  21.539
ATOM    624 2HG1 VAL    43      27.755  53.922  22.468
ATOM    625 3HG1 VAL    43      28.787  54.739  21.243
ATOM    626  CG2 VAL    43      29.524  55.632  23.675
ATOM    627 1HG2 VAL    43      28.530  55.635  24.149
ATOM    628 2HG2 VAL    43      30.290  55.877  24.427
ATOM    629 3HG2 VAL    43      29.549  56.381  22.869
ATOM    630  C   VAL    43      30.154  51.760  23.615
ATOM    631  O   VAL    43      29.277  50.914  23.440
ATOM    632  N   SER    44      31.450  51.515  23.374
ATOM    633  H   SER    44      32.096  52.283  23.490
ATOM    634  CA  SER    44      32.007  50.226  22.957
ATOM    635  HA  SER    44      31.593  49.972  22.003
ATOM    636  CB  SER    44      33.531  50.337  22.810
ATOM    637 2HB  SER    44      33.938  50.778  23.700
ATOM    638 3HB  SER    44      33.943  49.355  22.677
ATOM    639  OG  SER    44      33.878  51.137  21.699
ATOM    640  HG  SER    44      34.834  51.190  21.629
ATOM    641  C   SER    44      31.669  49.104  23.945
ATOM    642  O   SER    44      31.248  48.027  23.524
ATOM    643  N   ALA    45      31.865  49.345  25.249
ATOM    644  H   ALA    45      32.235  50.247  25.515
ATOM    645  CA  ALA    45      31.576  48.382  26.309
ATOM    646  HA  ALA    45      32.179  47.514  26.144
ATOM    647  CB  ALA    45      31.960  48.978  27.662
ATOM    648 1HB  ALA    45      33.035  49.215  27.667
ATOM    649 2HB  ALA    45      31.380  49.898  27.836
ATOM    650 3HB  ALA    45      31.741  48.250  28.459
ATOM    651  C   ALA    45      30.105  47.946  26.324
ATOM    652  O   ALA    45      29.813  46.759  26.481
ATOM    653  N   GLN    46      29.182  48.905  26.166
ATOM    654  H   GLN    46      29.505  49.858  26.072
ATOM    655  CA  GLN    46      27.743  48.667  26.120
ATOM    656  HA  GLN    46      27.461  48.215  27.048
ATOM    657  CB  GLN    46      26.986  50.002  26.006
ATOM    658 2HB  GLN    46      27.603  50.703  25.478
ATOM    659 3HB  GLN    46      26.080  49.838  25.456
ATOM    660  CG  GLN    46      26.629  50.595  27.377
ATOM    661 2HG  GLN    46      27.537  50.751  27.928
ATOM    662 3HG  GLN    46      26.138  51.537  27.224
ATOM    663  CD  GLN    46      25.706  49.694  28.205
ATOM    664  OE1 GLN    46      26.009  49.368  29.346
ATOM    665  NE2 GLN    46      24.574  49.267  27.657
ATOM    666 1HE2 GLN    46      23.952  48.670  28.183
ATOM    667 2HE2 GLN    46      24.335  49.539  26.714
ATOM    668  C   GLN    46      27.331  47.710  24.997
ATOM    669  O   GLN    46      26.443  46.890  25.218
ATOM    670  N   ALA    47      27.960  47.798  23.815
ATOM    671  H   ALA    47      28.654  48.522  23.696
ATOM    672  CA  ALA    47      27.694  46.902  22.691
ATOM    673  HA  ALA    47      26.681  47.056  22.383
ATOM    674  CB  ALA    47      28.602  47.264  21.511
ATOM    675 1HB  ALA    47      28.406  48.303  21.202
ATOM    676 2HB  ALA    47      29.656  47.164  21.814
ATOM    677 3HB  ALA    47      28.397  46.586  20.668
ATOM    678  C   ALA    47      27.844  45.424  23.087
ATOM    679  O   ALA    47      27.008  44.603  22.710
ATOM    680  N   ALA    48      28.890  45.095  23.861
ATOM    681  H   ALA    48      29.562  45.816  24.082
ATOM    682  CA  ALA    48      29.115  43.761  24.402
ATOM    683  HA  ALA    48      29.088  43.071  23.585
ATOM    684  CB  ALA    48      30.510  43.680  25.031
ATOM    685 1HB  ALA    48      31.271  43.894  24.265
ATOM    686 2HB  ALA    48      30.590  44.419  25.843
ATOM    687 3HB  ALA    48      30.671  42.669  25.437
ATOM    688  C   ALA    48      28.007  43.362  25.384
ATOM    689  O   ALA    48      27.362  42.346  25.156
ATOM    690  N   ILE    49      27.769  44.155  26.441
ATOM    691  H   ILE    49      28.368  44.959  26.559
ATOM    692  CA  ILE    49      26.709  43.952  27.443
ATOM    693  HA  ILE    49      26.986  43.113  28.046
ATOM    694  CB  ILE    49      26.609  45.192  28.374
ATOM    695  HB  ILE    49      26.578  46.070  27.763
ATOM    696  CG2 ILE    49      25.334  45.159  29.243
ATOM    697 1HG2 ILE    49      24.446  45.145  28.592
ATOM    698 2HG2 ILE    49      25.342  44.256  29.872
ATOM    699 3HG2 ILE    49      25.304  46.053  29.885
ATOM    700  CG1 ILE    49      27.849  45.282  29.292
ATOM    701 2HG1 ILE    49      27.742  44.555  30.074
ATOM    702 3HG1 ILE    49      28.718  45.053  28.707
ATOM    703  CD1 ILE    49      28.054  46.657  29.939
ATOM    704 1HD1 ILE    49      28.178  47.418  29.153
ATOM    705 2HD1 ILE    49      27.177  46.907  30.556
ATOM    706 3HD1 ILE    49      28.954  46.634  30.573
ATOM    707  C   ILE    49      25.366  43.625  26.773
ATOM    708  O   ILE    49      24.732  42.642  27.137
ATOM    709  N   GLN    50      24.933  44.442  25.806
ATOM    710  H   GLN    50      25.559  45.173  25.500
ATOM    711  CA  GLN    50      23.622  44.360  25.156
ATOM    712  HA  GLN    50      22.886  44.408  25.931
ATOM    713  CB  GLN    50      23.428  45.606  24.274
ATOM    714 2HB  GLN    50      24.324  45.782  23.710
ATOM    715 3HB  GLN    50      22.609  45.438  23.601
ATOM    716  CG  GLN    50      23.125  46.843  25.141
ATOM    717 2HG  GLN    50      22.151  46.721  25.575
ATOM    718 3HG  GLN    50      23.860  46.897  25.921
ATOM    719  CD  GLN    50      23.145  48.162  24.369
ATOM    720  OE1 GLN    50      23.660  49.162  24.857
ATOM    721  NE2 GLN    50      22.563  48.209  23.174
ATOM    722 1HE2 GLN    50      22.554  49.073  22.650
ATOM    723 2HE2 GLN    50      22.130  47.381  22.790
ATOM    724  C   GLN    50      23.364  43.058  24.370
ATOM    725  O   GLN    50      22.227  42.828  23.962
ATOM    726  N   ALA    51      24.379  42.202  24.183
ATOM    727  H   ALA    51      25.294  42.496  24.494
ATOM    728  CA  ALA    51      24.276  40.880  23.568
ATOM    729  HA  ALA    51      23.251  40.705  23.317
ATOM    730  CB  ALA    51      25.097  40.871  22.274
ATOM    731 1HB  ALA    51      24.704  41.634  21.585
ATOM    732 2HB  ALA    51      26.150  41.093  22.506
ATOM    733 3HB  ALA    51      25.027  39.879  21.802
ATOM    734  C   ALA    51      24.731  39.777  24.536
ATOM    735  O   ALA    51      24.048  38.765  24.688
ATOM    736  N   MET    52      25.898  39.962  25.165
ATOM    737  H   MET    52      26.364  40.847  25.023
ATOM    738  CA  MET    52      26.554  38.996  26.037
ATOM    739  HA  MET    52      26.472  38.040  25.564
ATOM    740  CB  MET    52      28.054  39.309  26.165
ATOM    741 2HB  MET    52      28.158  40.265  26.641
ATOM    742 3HB  MET    52      28.504  38.553  26.779
ATOM    743  CG  MET    52      28.809  39.353  24.826
ATOM    744 2HG  MET    52      28.483  40.231  24.301
ATOM    745 3HG  MET    52      29.855  39.437  25.049
ATOM    746  SD  MET    52      28.602  37.937  23.703
ATOM    747  CE  MET    52      29.174  36.567  24.740
ATOM    748 1HE  MET    52      30.221  36.741  25.033
ATOM    749 2HE  MET    52      28.546  36.503  25.642
ATOM    750 3HE  MET    52      29.103  35.625  24.175
ATOM    751  C   MET    52      25.895  38.873  27.420
ATOM    752  O   MET    52      26.023  37.815  28.034
ATOM    753  N   ASN    53      25.203  39.905  27.935
ATOM    754  H   ASN    53      25.217  40.793  27.454
ATOM    755  CA  ASN    53      24.430  39.779  29.171
ATOM    756  HA  ASN    53      25.076  39.387  29.929
ATOM    757  CB  ASN    53      23.900  41.139  29.651
ATOM    758 2HB  ASN    53      24.724  41.820  29.739
ATOM    759 3HB  ASN    53      23.202  41.514  28.927
ATOM    760  CG  ASN    53      23.198  41.038  31.005
ATOM    761  OD1 ASN    53      22.127  40.459  31.128
ATOM    762  ND2 ASN    53      23.788  41.595  32.055
ATOM    763 1HD2 ASN    53      23.352  41.545  32.965
ATOM    764 2HD2 ASN    53      24.673  42.069  31.945
ATOM    765  C   ASN    53      23.294  38.774  28.946
ATOM    766  O   ASN    53      22.436  38.973  28.086
ATOM    767  N   GLY    54      23.325  37.677  29.709
ATOM    768  H   GLY    54      24.062  37.597  30.395
ATOM    769  CA  GLY    54      22.362  36.590  29.612
ATOM    770  HA2 GLY    54      22.351  36.064  30.547
ATOM    771  HA3 GLY    54      21.393  37.012  29.428
ATOM    772  C   GLY    54      22.670  35.587  28.499
ATOM    773  O   GLY    54      21.827  34.726  28.248
ATOM    774  N   PHE    55      23.838  35.673  27.840
ATOM    775  H   PHE    55      24.497  36.384  28.124
ATOM    776  CA  PHE    55      24.203  34.791  26.734
ATOM    777  HA  PHE    55      23.424  34.838  26.002
ATOM    778  CB  PHE    55      25.497  35.281  26.080
ATOM    779 2HB  PHE    55      25.307  36.245  25.649
ATOM    780 3HB  PHE    55      26.243  35.372  26.846
ATOM    781  CG  PHE    55      26.049  34.380  24.991
ATOM    782  CD1 PHE    55      26.997  33.387  25.304
ATOM    783  HD1 PHE    55      27.333  33.264  26.327
ATOM    784  CE1 PHE    55      27.509  32.554  24.294
ATOM    785  HE1 PHE    55      28.239  31.791  24.538
ATOM    786  CZ  PHE    55      27.074  32.712  22.967
ATOM    787  HZ  PHE    55      27.466  32.068  22.188
ATOM    788  CE2 PHE    55      26.130  33.705  22.650
ATOM    789  HE2 PHE    55      25.797  33.828  21.626
ATOM    790  CD2 PHE    55      25.618  34.538  23.660
ATOM    791  HD2 PHE    55      24.890  35.303  23.414
ATOM    792  C   PHE    55      24.308  33.345  27.221
ATOM    793  O   PHE    55      25.032  33.047  28.167
ATOM    794  N   GLN    56      23.553  32.445  26.586
ATOM    795  H   GLN    56      22.958  32.758  25.833
ATOM    796  CA  GLN    56      23.552  31.032  26.934
ATOM    797  HA  GLN    56      23.552  30.952  28.001
ATOM    798  CB  GLN    56      22.270  30.371  26.404
ATOM    799 2HB  GLN    56      21.435  31.010  26.618
ATOM    800 3HB  GLN    56      22.359  30.242  25.343
ATOM    801  CG  GLN    56      22.026  29.001  27.053
ATOM    802 2HG  GLN    56      22.777  28.315  26.711
ATOM    803 3HG  GLN    56      22.094  29.104  28.119
ATOM    804  CD  GLN    56      20.649  28.445  26.696
ATOM    805  OE1 GLN    56      19.634  28.884  27.231
ATOM    806  NE2 GLN    56      20.587  27.474  25.793
ATOM    807 1HE2 GLN    56      19.693  27.082  25.533
ATOM    808 2HE2 GLN    56      21.434  27.127  25.366
ATOM    809  C   GLN    56      24.830  30.377  26.407
ATOM    810  O   GLN    56      25.058  30.349  25.198
ATOM    811  N   ILE    57      25.653  29.851  27.323
ATOM    812  H   ILE    57      25.411  29.970  28.296
ATOM    813  CA  ILE    57      26.876  29.117  27.010
ATOM    814  HA  ILE    57      26.884  28.942  25.954
ATOM    815  CB  ILE    57      28.139  29.944  27.352
ATOM    816  HB  ILE    57      27.971  30.950  27.028
ATOM    817  CG2 ILE    57      28.432  29.977  28.865
ATOM    818 1HG2 ILE    57      27.578  30.428  29.394
ATOM    819 2HG2 ILE    57      28.590  28.951  29.231
ATOM    820 3HG2 ILE    57      29.337  30.576  29.051
ATOM    821  CG1 ILE    57      29.340  29.385  26.560
ATOM    822 2HG1 ILE    57      29.586  28.418  26.954
ATOM    823 3HG1 ILE    57      29.053  29.289  25.531
ATOM    824  CD1 ILE    57      30.588  30.270  26.634
ATOM    825 1HD1 ILE    57      30.357  31.265  26.223
ATOM    826 2HD1 ILE    57      30.905  30.371  27.684
ATOM    827 3HD1 ILE    57      31.399  29.810  26.049
ATOM    828  C   ILE    57      26.841  27.753  27.701
ATOM    829  O   ILE    57      26.532  27.657  28.889
ATOM    830  N   GLY    58      27.153  26.696  26.943
ATOM    831  H   GLY    58      27.433  26.862  25.987
ATOM    832  CA  GLY    58      27.112  25.318  27.417
ATOM    833  HA2 GLY    58      27.436  24.665  26.629
ATOM    834  HA3 GLY    58      27.769  25.216  28.259
ATOM    835  C   GLY    58      25.693  24.931  27.838
ATOM    836  O   GLY    58      24.853  24.648  26.986
ATOM    837  N   MET    59      25.438  24.941  29.154
ATOM    838  H   MET    59      26.205  25.160  29.774
ATOM    839  CA  MET    59      24.134  24.659  29.766
ATOM    840  HA  MET    59      23.387  24.743  29.005
ATOM    841  CB  MET    59      24.114  23.210  30.295
ATOM    842 2HB  MET    59      24.908  23.096  31.008
ATOM    843 3HB  MET    59      23.172  23.037  30.779
ATOM    844  CG  MET    59      24.296  22.159  29.191
ATOM    845 2HG  MET    59      23.520  22.303  28.464
ATOM    846 3HG  MET    59      25.252  22.322  28.731
ATOM    847  SD  MET    59      24.229  20.435  29.752
ATOM    848  CE  MET    59      22.470  20.275  30.159
ATOM    849 1HE  MET    59      22.207  21.003  30.942
ATOM    850 2HE  MET    59      21.866  20.469  29.259
ATOM    851 3HE  MET    59      22.269  19.256  30.523
ATOM    852  C   MET    59      23.798  25.677  30.877
ATOM    853  O   MET    59      23.045  25.371  31.801
ATOM    854  N   LYS    60      24.346  26.897  30.783
ATOM    855  H   LYS    60      24.949  27.066  29.990
ATOM    856  CA  LYS    60      24.156  28.011  31.719
ATOM    857  HA  LYS    60      23.226  27.866  32.227
ATOM    858  CB  LYS    60      25.286  27.996  32.768
ATOM    859 2HB  LYS    60      25.113  28.793  33.465
ATOM    860 3HB  LYS    60      25.258  27.056  33.285
ATOM    861  CG  LYS    60      26.688  28.176  32.158
ATOM    862 2HG  LYS    60      26.914  27.329  31.539
ATOM    863 3HG  LYS    60      26.701  29.068  31.562
ATOM    864  CD  LYS    60      27.748  28.292  33.258
ATOM    865 2HD  LYS    60      27.530  29.153  33.860
ATOM    866 3HD  LYS    60      27.712  27.410  33.868
ATOM    867  CE  LYS    60      29.161  28.437  32.680
ATOM    868 2HE  LYS    60      29.871  28.381  33.483
ATOM    869 3HE  LYS    60      29.337  27.634  31.990
ATOM    870  NZ  LYS    60      29.342  29.721  31.973
ATOM    871  HZ1 LYS    60      28.680  29.782  31.208
ATOM    872  HZ2 LYS    60      29.184  30.487  32.618
ATOM    873  HZ3 LYS    60      30.286  29.776  31.608
ATOM    874  C   LYS    60      24.083  29.341  30.953
ATOM    875  O   LYS    60      24.145  29.345  29.726
ATOM    876  N   ARG    61      23.969  30.473  31.664
ATOM    877  H   ARG    61      23.899  30.395  32.669
ATOM    878  CA  ARG    61      23.939  31.818  31.077
ATOM    879  HA  ARG    61      24.223  31.729  30.049
ATOM    880  CB  ARG    61      22.511  32.397  31.118
ATOM    881 2HB  ARG    61      22.068  32.178  32.071
ATOM    882 3HB  ARG    61      22.557  33.460  30.981
ATOM    883  CG  ARG    61      21.649  31.782  30.007
ATOM    884 2HG  ARG    61      22.083  32.041  29.060
ATOM    885 3HG  ARG    61      21.657  30.715  30.124
ATOM    886  CD  ARG    61      20.197  32.256  30.017
ATOM    887 2HD  ARG    61      19.738  31.974  30.945
ATOM    888 3HD  ARG    61      20.171  33.324  29.916
ATOM    889  NE  ARG    61      19.457  31.642  28.899
ATOM    890  HE  ARG    61      19.193  30.674  29.019
ATOM    891  CZ  ARG    61      19.093  32.212  27.745
ATOM    892  NH1 ARG    61      19.385  33.471  27.443
ATOM    893 1HH1 ARG    61      19.895  34.043  28.101
ATOM    894 2HH1 ARG    61      19.097  33.857  26.555
ATOM    895  NH2 ARG    61      18.433  31.490  26.851
ATOM    896 1HH2 ARG    61      18.204  30.526  27.049
ATOM    897 2HH2 ARG    61      18.159  31.903  25.971
ATOM    898  C   ARG    61      24.949  32.747  31.757
ATOM    899  O   ARG    61      25.160  32.664  32.966
ATOM    900  N   LEU    62      25.566  33.629  30.958
ATOM    901  H   LEU    62      25.371  33.581  29.968
ATOM    902  CA  LEU    62      26.501  34.656  31.417
ATOM    903  HA  LEU    62      27.222  34.212  32.071
ATOM    904  CB  LEU    62      27.232  35.336  30.235
ATOM    905 2HB  LEU    62      26.505  35.954  29.744
ATOM    906 3HB  LEU    62      27.995  35.955  30.666
ATOM    907  CG  LEU    62      27.917  34.508  29.129
ATOM    908  HG  LEU    62      27.143  34.084  28.525
ATOM    909  CD1 LEU    62      28.746  35.431  28.225
ATOM    910 1HD1 LEU    62      28.086  36.181  27.762
ATOM    911 2HD1 LEU    62      29.515  35.940  28.827
ATOM    912 3HD1 LEU    62      29.232  34.834  27.438
ATOM    913  CD2 LEU    62      28.822  33.362  29.574
ATOM    914 1HD2 LEU    62      29.641  33.760  30.193
ATOM    915 2HD2 LEU    62      28.236  32.639  30.162
ATOM    916 3HD2 LEU    62      29.242  32.861  28.688
ATOM    917  C   LEU    62      25.756  35.777  32.164
ATOM    918  O   LEU    62      24.609  36.091  31.845
ATOM    919  N   LYS    63      26.468  36.471  33.057
ATOM    920  H   LYS    63      27.261  36.011  33.482
ATOM    921  CA  LYS    63      26.184  37.849  33.465
ATOM    922  HA  LYS    63      25.277  38.169  32.997
ATOM    923  CB  LYS    63      26.018  37.948  34.994
ATOM    924 2HB  LYS    63      25.184  37.345  35.297
ATOM    925 3HB  LYS    63      26.910  37.588  35.469
ATOM    926  CG  LYS    63      25.770  39.407  35.423
ATOM    927 2HG  LYS    63      26.616  39.995  35.124
ATOM    928 3HG  LYS    63      24.892  39.762  34.919
ATOM    929  CD  LYS    63      25.567  39.587  36.931
ATOM    930 2HD  LYS    63      24.668  39.091  37.242
ATOM    931 3HD  LYS    63      26.403  39.179  37.465
ATOM    932  CE  LYS    63      25.456  41.092  37.203
ATOM    933 2HE  LYS    63      26.344  41.572  36.839
ATOM    934 3HE  LYS    63      24.602  41.473  36.676
ATOM    935  NZ  LYS    63      25.304  41.409  38.636
ATOM    936  HZ1 LYS    63      24.463  40.969  38.992
ATOM    937  HZ2 LYS    63      26.109  41.062  39.146
ATOM    938  HZ3 LYS    63      25.236  42.414  38.755
ATOM    939  C   LYS    63      27.334  38.726  32.968
ATOM    940  O   LYS    63      28.494  38.338  33.088
ATOM    941  N   VAL    64      27.012  39.900  32.413
ATOM    942  H   VAL    64      26.031  40.101  32.279
ATOM    943  CA  VAL    64      27.979  40.916  31.985
ATOM    944  HA  VAL    64      28.911  40.735  32.478
ATOM    945  CB  VAL    64      28.210  40.890  30.454
ATOM    946  HB  VAL    64      27.310  41.193  29.961
ATOM    947  CG1 VAL    64      29.343  41.854  30.064
ATOM    948 1HG1 VAL    64      29.075  42.878  30.368
ATOM    949 2HG1 VAL    64      30.272  41.552  30.571
ATOM    950 3HG1 VAL    64      29.493  41.822  28.974
ATOM    951  CG2 VAL    64      28.622  39.509  29.936
ATOM    952 1HG2 VAL    64      29.560  39.200  30.422
ATOM    953 2HG2 VAL    64      27.831  38.779  30.168
ATOM    954 3HG2 VAL    64      28.771  39.555  28.846
ATOM    955  C   VAL    64      27.447  42.281  32.420
ATOM    956  O   VAL    64      26.392  42.703  31.945
ATOM    957  N   GLN    65      28.163  42.968  33.315
ATOM    958  H   GLN    65      29.060  42.601  33.598
ATOM    959  CA  GLN    65      27.708  44.227  33.903
ATOM    960  HA  GLN    65      26.991  44.681  33.251
ATOM    961  CB  GLN    65      27.035  43.904  35.249
ATOM    962 2HB  GLN    65      26.356  43.086  35.102
ATOM    963 3HB  GLN    65      27.795  43.616  35.949
ATOM    964  CG  GLN    65      26.253  45.088  35.838
ATOM    965 2HG  GLN    65      26.717  46.004  35.527
ATOM    966 3HG  GLN    65      25.244  45.057  35.475
ATOM    967  CD  GLN    65      26.236  45.031  37.365
ATOM    968  OE1 GLN    65      25.528  44.229  37.967
ATOM    969  NE2 GLN    65      27.039  45.869  38.011
ATOM    970 1HE2 GLN    65      27.069  45.863  39.021
ATOM    971 2HE2 GLN    65      27.620  46.512  37.493
ATOM    972  C   GLN    65      28.886  45.183  34.101
ATOM    973  O   GLN    65      29.888  44.803  34.699
ATOM    974  N   LEU    66      28.756  46.437  33.649
ATOM    975  H   LEU    66      27.978  46.655  33.042
ATOM    976  CA  LEU    66      29.693  47.504  33.997
ATOM    977  HA  LEU    66      30.665  47.187  33.679
ATOM    978  CB  LEU    66      29.358  48.797  33.221
ATOM    979 2HB  LEU    66      30.044  49.551  33.556
ATOM    980 3HB  LEU    66      29.530  48.593  32.182
ATOM    981  CG  LEU    66      27.935  49.394  33.337
ATOM    982  HG  LEU    66      27.220  48.602  33.259
ATOM    983  CD1 LEU    66      27.685  50.164  34.641
ATOM    984 1HD1 LEU    66      27.824  49.488  35.499
ATOM    985 2HD1 LEU    66      28.396  51.002  34.714
ATOM    986 3HD1 LEU    66      26.656  50.554  34.645
ATOM    987  CD2 LEU    66      27.720  50.374  32.175
ATOM    988 1HD2 LEU    66      28.470  51.178  32.230
ATOM    989 2HD2 LEU    66      27.825  49.838  31.219
ATOM    990 3HD2 LEU    66      26.711  50.808  32.243
ATOM    991  C   LEU    66      29.758  47.711  35.519
ATOM    992  O   LEU    66      28.793  47.444  36.241
ATOM    993  N   LYS    67      30.907  48.187  36.016
ATOM    994  H   LYS    67      31.721  48.210  35.419
ATOM    995  CA  LYS    67      31.029  48.675  37.388
ATOM    996  HA  LYS    67      30.663  47.927  38.059
ATOM    997  CB  LYS    67      32.511  48.953  37.704
ATOM    998 2HB  LYS    67      33.048  48.027  37.633
ATOM    999 3HB  LYS    67      32.887  49.642  36.972
ATOM   1000  CG  LYS    67      32.764  49.550  39.100
ATOM   1001 2HG  LYS    67      33.812  49.760  39.195
ATOM   1002 3HG  LYS    67      32.207  50.463  39.185
ATOM   1003  CD  LYS    67      32.348  48.616  40.249
ATOM   1004 2HD  LYS    67      31.297  48.416  40.170
ATOM   1005 3HD  LYS    67      32.894  47.696  40.164
ATOM   1006  CE  LYS    67      32.633  49.237  41.623
ATOM   1007 2HE  LYS    67      32.183  50.210  41.662
ATOM   1008 3HE  LYS    67      32.200  48.612  42.380
ATOM   1009  NZ  LYS    67      34.081  49.372  41.889
ATOM   1010  HZ1 LYS    67      34.516  48.457  41.862
ATOM   1011  HZ2 LYS    67      34.500  49.967  41.183
ATOM   1012  HZ3 LYS    67      34.219  49.785  42.805
ATOM   1013  C   LYS    67      30.156  49.929  37.511
ATOM   1014  O   LYS    67      30.453  50.945  36.882
ATOM   1015  N   ARG    68      29.058  49.838  38.276
ATOM   1016  H   ARG    68      28.932  49.010  38.840
ATOM   1017  CA  ARG    68      28.034  50.882  38.332
ATOM   1018  HA  ARG    68      27.733  51.103  37.329
ATOM   1019  CB  ARG    68      26.798  50.384  39.100
ATOM   1020 2HB  ARG    68      26.597  49.367  38.823
ATOM   1021 3HB  ARG    68      26.994  50.435  40.154
ATOM   1022  CG  ARG    68      25.569  51.249  38.772
ATOM   1023 2HG  ARG    68      25.854  52.283  38.797
ATOM   1024 3HG  ARG    68      25.218  50.998  37.789
ATOM   1025  CD  ARG    68      24.436  51.020  39.779
ATOM   1026 2HD  ARG    68      24.289  49.964  39.897
ATOM   1027 3HD  ARG    68      24.721  51.449  40.721
ATOM   1028  NE  ARG    68      23.166  51.629  39.347
ATOM   1029  HE  ARG    68      22.450  50.987  39.038
ATOM   1030  CZ  ARG    68      22.842  52.928  39.313
ATOM   1031  NH1 ARG    68      23.703  53.894  39.610
ATOM   1032 1HH1 ARG    68      24.649  53.663  39.878
ATOM   1033 2HH1 ARG    68      23.412  54.860  39.568
ATOM   1034  NH2 ARG    68      21.611  53.279  38.964
ATOM   1035 1HH2 ARG    68      20.931  52.570  38.730
ATOM   1036 2HH2 ARG    68      21.354  54.255  38.932
ATOM   1037  C   ARG    68      28.584  52.171  38.955
ATOM   1038  O   ARG    68      29.105  52.156  40.071
ATOM   1039  N   SER    69      28.411  53.288  38.242
ATOM   1040  H   SER    69      28.026  53.195  37.313
ATOM   1041  CA  SER    69      28.737  54.634  38.707
ATOM   1042  HA  SER    69      29.661  54.603  39.246
ATOM   1043  CB  SER    69      28.885  55.586  37.513
ATOM   1044 2HB  SER    69      27.965  55.600  36.961
ATOM   1045 3HB  SER    69      29.099  56.572  37.877
ATOM   1046  OG  SER    69      29.928  55.177  36.656
ATOM   1047  HG  SER    69      29.997  55.790  35.920
ATOM   1048  C   SER    69      27.639  55.177  39.627
ATOM   1049  O   SER    69      26.456  54.892  39.434
ATOM   1050  N   LYS    70      28.043  55.986  40.612
ATOM   1051  H   LYS    70      29.035  56.040  40.793
ATOM   1052  CA  LYS    70      27.158  56.800  41.450
ATOM   1053  HA  LYS    70      26.199  56.328  41.500
ATOM   1054  CB  LYS    70      27.729  56.917  42.875
ATOM   1055 2HB  LYS    70      28.751  57.238  42.811
ATOM   1056 3HB  LYS    70      27.158  57.647  43.416
ATOM   1057  CG  LYS    70      27.677  55.584  43.641
ATOM   1058 2HG  LYS    70      26.651  55.291  43.754
ATOM   1059 3HG  LYS    70      28.200  54.840  43.073
ATOM   1060  CD  LYS    70      28.318  55.682  45.034
ATOM   1061 2HD  LYS    70      28.340  54.704  45.474
ATOM   1062 3HD  LYS    70      29.321  56.049  44.928
ATOM   1063  CE  LYS    70      27.543  56.624  45.963
ATOM   1064 2HE  LYS    70      27.531  57.607  45.532
ATOM   1065 3HE  LYS    70      26.537  56.265  46.063
ATOM   1066  NZ  LYS    70      28.162  56.695  47.303
ATOM   1067  HZ1 LYS    70      28.172  55.771  47.720
ATOM   1068  HZ2 LYS    70      29.112  57.038  47.219
ATOM   1069  HZ3 LYS    70      27.626  57.325  47.890
ATOM   1070  C   LYS    70      26.997  58.182  40.813
ATOM   1071  O   LYS    70      25.886  58.579  40.472
ATOM   1072  N   ASN    71      28.122  58.886  40.648
ATOM   1073  H   ASN    71      28.972  58.474  41.005
ATOM   1074  CA  ASN    71      28.244  60.186  40.006
ATOM   1075  HA  ASN    71      27.292  60.452  39.596
ATOM   1076  CB  ASN    71      28.641  61.251  41.044
ATOM   1077 2HB  ASN    71      28.750  62.192  40.539
ATOM   1078 3HB  ASN    71      27.855  61.324  41.771
ATOM   1079  CG  ASN    71      29.948  60.941  41.775
ATOM   1080  OD1 ASN    71      29.992  60.085  42.654
ATOM   1081  ND2 ASN    71      31.026  61.636  41.433
ATOM   1082 1HD2 ASN    71      31.907  61.462  41.896
ATOM   1083 2HD2 ASN    71      30.965  62.339  40.710
ATOM   1084  C   ASN    71      29.247  60.055  38.857
ATOM   1085  O   ASN    71      30.337  59.512  39.040
ATOM   1086  N   ASP    72      28.846  60.513  37.666
ATOM   1087  H   ASP    72      27.988  61.045  37.626
ATOM   1088  CA  ASP    72      29.573  60.290  36.421
ATOM   1089  HA  ASP    72      30.581  60.027  36.667
ATOM   1090  CB  ASP    72      28.934  59.100  35.678
ATOM   1091 2HB  ASP    72      28.578  58.393  36.402
ATOM   1092 3HB  ASP    72      28.109  59.461  35.095
ATOM   1093  CG  ASP    72      29.920  58.393  34.747
ATOM   1094  OD1 ASP    72      30.511  59.087  33.894
ATOM   1095  OD2 ASP    72      30.073  57.161  34.911
ATOM   1096  C   ASP    72      29.604  61.597  35.617
ATOM   1097  O   ASP    72      28.701  61.892  34.833
ATOM   1098  N   SER    73      30.643  62.404  35.866
ATOM   1099  H   SER    73      31.333  62.089  36.533
ATOM   1100  CA  SER    73      30.849  63.707  35.241
ATOM   1101  HA  SER    73      29.900  64.180  35.098
ATOM   1102  CB  SER    73      31.720  64.591  36.142
ATOM   1103 2HB  SER    73      32.656  64.097  36.320
ATOM   1104 3HB  SER    73      31.898  65.528  35.650
ATOM   1105  OG  SER    73      31.080  64.832  37.380
ATOM   1106  HG  SER    73      31.641  65.386  37.928
ATOM   1107  C   SER    73      31.524  63.518  33.882
ATOM   1108  O   SER    73      32.686  63.113  33.820
ATOM   1109  N   LYS    74      30.792  63.822  32.802
ATOM   1110  H   LYS    74      29.854  64.162  32.959
ATOM   1111  CA  LYS    74      31.240  63.702  31.414
ATOM   1112  HA  LYS    74      32.306  63.611  31.406
ATOM   1113  CB  LYS    74      30.635  62.445  30.769
ATOM   1114 2HB  LYS    74      29.589  62.409  31.004
ATOM   1115 3HB  LYS    74      30.760  62.511  29.705
ATOM   1116  CG  LYS    74      31.294  61.146  31.261
ATOM   1117 2HG  LYS    74      32.295  61.110  30.875
ATOM   1118 3HG  LYS    74      31.325  61.170  32.333
ATOM   1119  CD  LYS    74      30.564  59.863  30.829
ATOM   1120 2HD  LYS    74      31.090  59.024  31.243
ATOM   1121 3HD  LYS    74      29.569  59.894  31.230
ATOM   1122  CE  LYS    74      30.461  59.659  29.312
ATOM   1123 2HE  LYS    74      31.377  59.984  28.857
ATOM   1124 3HE  LYS    74      30.314  58.615  29.113
ATOM   1125  NZ  LYS    74      29.340  60.419  28.719
ATOM   1126  HZ1 LYS    74      28.467  60.115  29.137
ATOM   1127  HZ2 LYS    74      29.472  61.409  28.895
ATOM   1128  HZ3 LYS    74      29.311  60.254  27.719
ATOM   1129  C   LYS    74      30.851  64.954  30.630
ATOM   1130  O   LYS    74      29.672  65.358  30.743
ATOM   1131  OXT LYS    74      31.736  65.466  29.913
END   
