# Supplementary material for: Alternative splicing produces structural and functional changes in CUGBP2
Source: BMC Biochem. 2012 Mar 20;13:6. doi: 10.1186/1471-2091-13-6 (PMC3368720; doi:10.1186/1471-2091-13-6)
Supplement: Additional file 5 — Additional file 1D. The pdb file of the simulated structure, which contains the partial RRM3 and linker region in CUGBP2 R3δ, at 5 ns. [file 1471-2091-13-6-S5.PDB]

REMARK                                                              
ATOM      1  N   GLN     1      47.883  36.632  33.372
ATOM      2 1H   GLN     1      48.853  36.953  33.135
ATOM      3 2H   GLN     1      47.488  35.854  32.765
ATOM      4 2H   GLN     1      47.228  37.435  33.172
ATOM      5  CA  GLN     1      47.895  36.300  34.788
ATOM      6  HA  GLN     1      48.504  35.426  34.843
ATOM      7  CB  GLN     1      48.347  37.437  35.630
ATOM      8 2HB  GLN     1      49.266  37.976  35.337
ATOM      9 3HB  GLN     1      47.571  38.252  35.753
ATOM     10  CG  GLN     1      48.746  36.961  37.053
ATOM     11 2HG  GLN     1      47.947  36.455  37.605
ATOM     12 3HG  GLN     1      49.606  36.301  36.936
ATOM     13  CD  GLN     1      49.306  38.134  37.863
ATOM     14  OE1 GLN     1      50.500  38.446  38.022
ATOM     15  NE2 GLN     1      48.450  38.931  38.401
ATOM     16 1HE2 GLN     1      48.690  39.761  38.876
ATOM     17 2HE2 GLN     1      47.463  38.574  38.366
ATOM     18  C   GLN     1      46.435  35.996  35.102
ATOM     19  O   GLN     1      45.527  36.848  34.933
ATOM     20  N   ALA     2      46.152  34.678  35.273
ATOM     21  H   ALA     2      46.957  34.013  35.184
ATOM     22  CA  ALA     2      44.838  34.143  35.637
ATOM     23  HA  ALA     2      44.154  34.907  35.232
ATOM     24  CB  ALA     2      44.589  32.824  34.908
ATOM     25 1HB  ALA     2      45.091  31.989  35.361
ATOM     26 2HB  ALA     2      43.491  32.505  34.803
ATOM     27 3HB  ALA     2      44.902  32.978  33.865
ATOM     28  C   ALA     2      44.749  34.088  37.197
ATOM     29  O   ALA     2      45.698  34.302  38.007
ATOM     30  N   TYR     3      43.520  33.793  37.673
ATOM     31  H   TYR     3      42.774  33.797  36.991
ATOM     32  CA  TYR     3      43.240  33.587  39.119
ATOM     33  HA  TYR     3      44.180  33.762  39.722
ATOM     34  CB  TYR     3      42.195  34.553  39.618
ATOM     35 2HB  TYR     3      42.603  35.448  39.258
ATOM     36 3HB  TYR     3      41.291  34.385  39.042
ATOM     37  CG  TYR     3      42.009  34.622  41.102
ATOM     38  CD1 TYR     3      42.692  35.572  41.923
ATOM     39  HD1 TYR     3      43.326  36.294  41.405
ATOM     40  CE1 TYR     3      42.388  35.710  43.326
ATOM     41  HE1 TYR     3      42.643  36.624  43.880
ATOM     42  CZ  TYR     3      41.539  34.809  43.946
ATOM     43  OH  TYR     3      41.371  35.006  45.300
ATOM     44  HH  TYR     3      40.620  34.496  45.753
ATOM     45  CE2 TYR     3      40.897  33.762  43.187
ATOM     46  HE2 TYR     3      40.211  33.048  43.588
ATOM     47  CD2 TYR     3      41.122  33.759  41.755
ATOM     48  HD2 TYR     3      40.597  33.004  41.176
ATOM     49  C   TYR     3      42.832  32.183  39.483
ATOM     50  O   TYR     3      41.992  31.649  38.779
ATOM     51  N   SER     4      43.309  31.588  40.501
ATOM     52  H   SER     4      43.963  32.007  41.174
ATOM     53  CA  SER     4      43.280  30.147  40.670
ATOM     54  HA  SER     4      42.418  29.794  40.185
ATOM     55  CB  SER     4      44.520  29.433  40.122
ATOM     56 2HB  SER     4      44.397  28.352  40.353
ATOM     57 3HB  SER     4      44.516  29.749  39.046
ATOM     58  OG  SER     4      45.686  29.896  40.777
ATOM     59  HG  SER     4      45.533  29.510  41.636
ATOM     60  C   SER     4      43.052  29.765  42.150
ATOM     61  O   SER     4      43.243  30.516  43.083
ATOM     62  N   GLY     5      42.565  28.551  42.358
ATOM     63  H   GLY     5      42.357  27.951  41.605
ATOM     64  CA  GLY     5      42.322  27.982  43.654
ATOM     65  HA2 GLY     5      43.345  28.200  44.106
ATOM     66  HA3 GLY     5      41.654  28.562  44.223
ATOM     67  C   GLY     5      42.130  26.450  43.731
ATOM     68  O   GLY     5      42.130  25.781  42.696
ATOM     69  N   ILE     6      41.940  25.864  44.965
ATOM     70  H   ILE     6      41.876  26.496  45.750
ATOM     71  CA  ILE     6      41.980  24.428  45.314
ATOM     72  HA  ILE     6      41.457  24.343  46.239
ATOM     73  CB  ILE     6      41.255  23.413  44.378
ATOM     74  HB  ILE     6      41.640  23.603  43.367
ATOM     75  CG2 ILE     6      41.612  21.922  44.700
ATOM     76 1HG2 ILE     6      41.707  21.842  45.742
ATOM     77 2HG2 ILE     6      40.791  21.331  44.271
ATOM     78 3HG2 ILE     6      42.550  21.679  44.143
ATOM     79  CG1 ILE     6      39.741  23.672  44.399
ATOM     80 2HG1 ILE     6      39.695  24.715  44.241
ATOM     81 3HG1 ILE     6      39.321  23.079  43.551
ATOM     82  CD1 ILE     6      38.989  23.312  45.600
ATOM     83 1HD1 ILE     6      37.958  23.697  45.495
ATOM     84 2HD1 ILE     6      38.891  22.268  45.660
ATOM     85 3HD1 ILE     6      39.579  23.644  46.397
ATOM     86  C   ILE     6      43.443  24.021  45.633
ATOM     87  O   ILE     6      43.640  23.155  46.457
ATOM     88  N   GLN     7      44.410  24.688  44.996
ATOM     89  H   GLN     7      44.225  25.098  44.082
ATOM     90  CA  GLN     7      45.846  24.433  45.281
ATOM     91  HA  GLN     7      45.960  24.438  46.404
ATOM     92  CB  GLN     7      46.191  23.002  44.862
ATOM     93 2HB  GLN     7      45.793  22.383  45.667
ATOM     94 3HB  GLN     7      45.829  22.811  43.915
ATOM     95  CG  GLN     7      47.666  22.534  44.922
ATOM     96 2HG  GLN     7      47.675  21.481  44.782
ATOM     97 3HG  GLN     7      48.236  23.128  44.190
ATOM     98  CD  GLN     7      48.362  22.715  46.265
ATOM     99  OE1 GLN     7      48.324  23.736  46.929
ATOM    100  NE2 GLN     7      48.957  21.691  46.796
ATOM    101 1HE2 GLN     7      49.247  21.813  47.770
ATOM    102 2HE2 GLN     7      48.950  20.888  46.200
ATOM    103  C   GLN     7      46.787  25.540  44.750
ATOM    104  O   GLN     7      47.005  25.549  43.527
ATOM    105  N   GLN     8      47.417  26.418  45.540
ATOM    106  H   GLN     8      47.330  26.337  46.511
ATOM    107  CA  GLN     8      48.324  27.527  45.095
ATOM    108  HA  GLN     8      48.041  27.754  44.083
ATOM    109  CB  GLN     8      48.269  28.809  45.853
ATOM    110 2HB  GLN     8      48.391  28.637  46.960
ATOM    111 3HB  GLN     8      49.007  29.518  45.442
ATOM    112  CG  GLN     8      46.930  29.469  45.562
ATOM    113 2HG  GLN     8      46.104  28.874  45.910
ATOM    114 3HG  GLN     8      46.839  30.335  46.140
ATOM    115  CD  GLN     8      46.641  29.706  44.082
ATOM    116  OE1 GLN     8      46.050  28.887  43.331
ATOM    117  NE2 GLN     8      47.070  30.802  43.553
ATOM    118 1HE2 GLN     8      46.802  30.971  42.606
ATOM    119 2HE2 GLN     8      47.570  31.588  44.014
ATOM    120  C   GLN     8      49.785  27.073  44.836
ATOM    121  O   GLN     8      50.696  27.805  44.827
ATOM    122  N   TYR     9      49.987  25.810  44.545
ATOM    123  H   TYR     9      49.116  25.201  44.680
ATOM    124  CA  TYR     9      51.125  25.211  43.925
ATOM    125  HA  TYR     9      51.617  25.990  43.336
ATOM    126  CB  TYR     9      52.100  24.776  44.995
ATOM    127 2HB  TYR     9      52.166  25.485  45.813
ATOM    128 3HB  TYR     9      51.768  23.853  45.444
ATOM    129  CG  TYR     9      53.511  24.549  44.518
ATOM    130  CD1 TYR     9      53.903  23.281  44.080
ATOM    131  HD1 TYR     9      53.211  22.476  44.192
ATOM    132  CE1 TYR     9      55.120  23.055  43.399
ATOM    133  HE1 TYR     9      55.431  22.049  42.987
ATOM    134  CZ  TYR     9      56.023  24.186  43.351
ATOM    135  OH  TYR     9      57.286  24.030  42.932
ATOM    136  HH  TYR     9      57.793  24.883  43.002
ATOM    137  CE2 TYR     9      55.589  25.457  43.796
ATOM    138  HE2 TYR     9      56.341  26.250  43.761
ATOM    139  CD2 TYR     9      54.290  25.675  44.268
ATOM    140  HD2 TYR     9      53.899  26.696  44.446
ATOM    141  C   TYR     9      50.703  24.035  43.002
ATOM    142  O   TYR     9      50.575  22.955  43.554
ATOM    143  N   ALA    10      50.550  24.335  41.718
ATOM    144  H   ALA    10      50.764  25.259  41.443
ATOM    145  CA  ALA    10      50.193  23.315  40.718
ATOM    146  HA  ALA    10      49.651  22.530  41.238
ATOM    147  CB  ALA    10      49.148  23.852  39.685
ATOM    148 1HB  ALA    10      48.712  23.005  39.151
ATOM    149 2HB  ALA    10      48.329  24.393  40.214
ATOM    150 3HB  ALA    10      49.680  24.424  38.935
ATOM    151  C   ALA    10      51.369  22.674  39.968
ATOM    152  O   ALA    10      51.232  21.677  39.270
ATOM    153  N   ALA    11      52.564  23.137  40.120
ATOM    154  H   ALA    11      52.652  24.014  40.600
ATOM    155  CA  ALA    11      53.684  22.738  39.313
ATOM    156  HA  ALA    11      53.364  22.768  38.217
ATOM    157  CB  ALA    11      54.740  23.893  39.511
ATOM    158 1HB  ALA    11      54.316  24.903  39.238
ATOM    159 2HB  ALA    11      54.961  23.782  40.600
ATOM    160 3HB  ALA    11      55.646  23.589  38.927
ATOM    161  C   ALA    11      54.272  21.340  39.568
ATOM    162  O   ALA    11      55.198  20.891  38.901
ATOM    163  N   ALA    12      53.753  20.687  40.636
ATOM    164  H   ALA    12      53.232  21.262  41.248
ATOM    165  CA  ALA    12      54.012  19.266  40.866
ATOM    166  HA  ALA    12      55.089  19.165  41.146
ATOM    167  CB  ALA    12      53.227  18.926  42.191
ATOM    168 1HB  ALA    12      53.361  17.900  42.426
ATOM    169 2HB  ALA    12      53.525  19.553  43.023
ATOM    170 3HB  ALA    12      52.106  19.129  42.142
ATOM    171  C   ALA    12      53.669  18.214  39.729
ATOM    172  O   ALA    12      54.281  17.170  39.635
ATOM    173  N   ALA    13      52.704  18.550  38.842
ATOM    174  H   ALA    13      52.216  19.344  39.062
ATOM    175  CA  ALA    13      52.356  17.623  37.728
ATOM    176  HA  ALA    13      53.172  16.940  37.434
ATOM    177  CB  ALA    13      51.218  16.877  38.167
ATOM    178 1HB  ALA    13      51.416  16.294  39.019
ATOM    179 2HB  ALA    13      50.478  17.575  38.436
ATOM    180 3HB  ALA    13      50.701  16.304  37.389
ATOM    181  C   ALA    13      52.095  18.342  36.320
ATOM    182  O   ALA    13      52.384  17.825  35.241
ATOM    183  N   LEU    14      51.568  19.581  36.340
ATOM    184  H   LEU    14      51.566  20.032  37.182
ATOM    185  CA  LEU    14      51.445  20.428  35.187
ATOM    186  HA  LEU    14      51.028  19.936  34.356
ATOM    187  CB  LEU    14      50.683  21.763  35.652
ATOM    188 2HB  LEU    14      50.945  22.158  36.552
ATOM    189 3HB  LEU    14      50.895  22.553  34.866
ATOM    190  CG  LEU    14      49.146  21.530  35.555
ATOM    191  HG  LEU    14      48.951  21.172  34.581
ATOM    192  CD1 LEU    14      48.522  20.509  36.540
ATOM    193 1HD1 LEU    14      48.829  20.804  37.564
ATOM    194 2HD1 LEU    14      47.395  20.630  36.567
ATOM    195 3HD1 LEU    14      48.691  19.514  36.209
ATOM    196  CD2 LEU    14      48.379  22.868  35.902
ATOM    197 1HD2 LEU    14      48.695  23.169  36.857
ATOM    198 2HD2 LEU    14      48.608  23.705  35.239
ATOM    199 3HD2 LEU    14      47.306  22.699  35.752
ATOM    200  C   LEU    14      52.864  20.798  34.622
ATOM    201  O   LEU    14      53.900  20.687  35.370
ATOM    202  N   PRO    15      52.914  21.488  33.481
ATOM    203  CD  PRO    15      51.910  21.550  32.445
ATOM    204 2HD  PRO    15      50.943  21.903  32.682
ATOM    205 3HD  PRO    15      51.844  20.516  32.065
ATOM    206  CG  PRO    15      52.493  22.481  31.300
ATOM    207 2HG  PRO    15      52.264  23.485  31.569
ATOM    208 3HG  PRO    15      52.257  22.205  30.318
ATOM    209  CB  PRO    15      53.980  22.327  31.502
ATOM    210 2HB  PRO    15      54.664  23.151  31.151
ATOM    211 3HB  PRO    15      54.343  21.470  31.017
ATOM    212  CA  PRO    15      54.162  22.070  32.989
ATOM    213  HA  PRO    15      54.948  21.368  33.192
ATOM    214  C   PRO    15      54.492  23.351  33.722
ATOM    215  O   PRO    15      53.544  24.159  33.969
ATOM    216  N   THR    16      55.776  23.511  34.090
ATOM    217  H   THR    16      56.477  22.848  33.828
ATOM    218  CA  THR    16      56.258  24.561  35.050
ATOM    219  HA  THR    16      55.678  24.185  35.963
ATOM    220  CB  THR    16      57.772  24.565  35.345
ATOM    221  HB  THR    16      58.001  25.317  36.081
ATOM    222  CG2 THR    16      58.169  23.146  35.871
ATOM    223 1HG2 THR    16      57.509  22.844  36.706
ATOM    224 2HG2 THR    16      58.029  22.320  35.114
ATOM    225 3HG2 THR    16      59.151  23.166  36.271
ATOM    226  OG1 THR    16      58.510  24.761  34.175
ATOM    227  HG1 THR    16      58.507  23.976  33.593
ATOM    228  C   THR    16      55.848  25.967  34.592
ATOM    229  O   THR    16      55.610  26.247  33.432
ATOM    230  N   LEU    17      55.710  26.837  35.555
ATOM    231  H   LEU    17      56.058  26.612  36.461
ATOM    232  CA  LEU    17      55.032  28.120  35.425
ATOM    233  HA  LEU    17      54.512  28.226  34.492
ATOM    234  CB  LEU    17      54.012  28.198  36.555
ATOM    235 2HB  LEU    17      54.492  28.421  37.541
ATOM    236 3HB  LEU    17      53.501  29.123  36.412
ATOM    237  CG  LEU    17      52.963  27.016  36.676
ATOM    238  HG  LEU    17      53.505  26.006  36.742
ATOM    239  CD1 LEU    17      52.027  27.189  37.901
ATOM    240 1HD1 LEU    17      51.085  26.611  37.912
ATOM    241 2HD1 LEU    17      52.527  26.986  38.766
ATOM    242 3HD1 LEU    17      51.677  28.170  37.832
ATOM    243  CD2 LEU    17      52.139  27.010  35.389
ATOM    244 1HD2 LEU    17      51.437  26.225  35.457
ATOM    245 2HD2 LEU    17      51.679  27.954  35.312
ATOM    246 3HD2 LEU    17      52.783  26.667  34.614
ATOM    247  C   LEU    17      56.028  29.309  35.522
ATOM    248  O   LEU    17      57.218  29.098  35.895
ATOM    249  N   TYR    18      55.594  30.522  35.339
ATOM    250  H   TYR    18      54.578  30.640  35.218
ATOM    251  CA  TYR    18      56.423  31.655  35.651
ATOM    252  HA  TYR    18      57.508  31.529  35.443
ATOM    253  CB  TYR    18      56.026  32.834  34.826
ATOM    254 2HB  TYR    18      55.814  32.499  33.823
ATOM    255 3HB  TYR    18      55.080  33.337  35.167
ATOM    256  CG  TYR    18      57.102  33.818  34.742
ATOM    257  CD1 TYR    18      57.180  34.847  35.722
ATOM    258  HD1 TYR    18      56.450  34.942  36.465
ATOM    259  CE1 TYR    18      58.207  35.813  35.661
ATOM    260  HE1 TYR    18      58.385  36.507  36.494
ATOM    261  CZ  TYR    18      59.221  35.677  34.661
ATOM    262  OH  TYR    18      60.400  36.385  34.768
ATOM    263  HH  TYR    18      61.034  36.128  34.112
ATOM    264  CE2 TYR    18      59.047  34.758  33.633
ATOM    265  HE2 TYR    18      59.809  34.723  32.862
ATOM    266  CD2 TYR    18      58.030  33.820  33.699
ATOM    267  HD2 TYR    18      58.030  32.972  32.959
ATOM    268  C   TYR    18      56.303  31.974  37.121
ATOM    269  O   TYR    18      57.309  32.275  37.740
ATOM    270  N   SER    19      55.135  31.657  37.707
ATOM    271  H   SER    19      54.283  31.530  37.133
ATOM    272  CA  SER    19      54.975  32.013  39.111
ATOM    273  HA  SER    19      55.767  31.405  39.495
ATOM    274  CB  SER    19      55.355  33.468  39.508
ATOM    275 2HB  SER    19      54.982  33.581  40.524
ATOM    276 3HB  SER    19      56.367  33.749  39.461
ATOM    277  OG  SER    19      54.783  34.350  38.582
ATOM    278  HG  SER    19      55.092  35.257  38.873
ATOM    279  C   SER    19      53.554  31.671  39.543
ATOM    280  O   SER    19      52.620  31.526  38.729
ATOM    281  N   GLN    20      53.366  31.435  40.869
ATOM    282  H   GLN    20      54.225  31.481  41.418
ATOM    283  CA  GLN    20      52.029  31.295  41.457
ATOM    284  HA  GLN    20      51.254  31.762  40.867
ATOM    285  CB  GLN    20      51.696  29.781  41.431
ATOM    286 2HB  GLN    20      51.962  29.443  40.445
ATOM    287 3HB  GLN    20      52.282  29.189  42.072
ATOM    288  CG  GLN    20      50.189  29.616  41.765
ATOM    289 2HG  GLN    20      49.979  29.879  42.809
ATOM    290 3HG  GLN    20      49.619  30.431  41.151
ATOM    291  CD  GLN    20      49.593  28.266  41.386
ATOM    292  OE1 GLN    20      50.146  27.149  41.413
ATOM    293  NE2 GLN    20      48.293  28.249  41.167
ATOM    294 1HE2 GLN    20      47.941  27.365  40.938
ATOM    295 2HE2 GLN    20      47.727  29.085  41.145
ATOM    296  C   GLN    20      52.074  31.837  42.877
ATOM    297  O   GLN    20      53.021  31.583  43.634
ATOM    298  N   SER    21      51.109  32.700  43.250
ATOM    299  H   SER    21      50.414  32.858  42.538
ATOM    300  CA  SER    21      51.113  33.491  44.507
ATOM    301  HA  SER    21      51.825  33.064  45.218
ATOM    302  CB  SER    21      51.378  34.989  44.346
ATOM    303 2HB  SER    21      52.293  35.108  43.791
ATOM    304 3HB  SER    21      50.471  35.380  43.905
ATOM    305  OG  SER    21      51.538  35.541  45.698
ATOM    306  HG  SER    21      51.551  36.477  45.673
ATOM    307  C   SER    21      49.782  33.328  45.269
ATOM    308  O   SER    21      48.781  32.980  44.599
ATOM    309  N   LEU    22      49.705  33.450  46.572
ATOM    310  H   LEU    22      50.556  33.699  47.069
ATOM    311  CA  LEU    22      48.485  33.155  47.325
ATOM    312  HA  LEU    22      47.663  33.105  46.658
ATOM    313  CB  LEU    22      48.560  31.763  47.931
ATOM    314 2HB  LEU    22      47.543  31.446  48.374
ATOM    315 3HB  LEU    22      48.795  31.125  47.043
ATOM    316  CG  LEU    22      49.623  31.621  49.062
ATOM    317  HG  LEU    22      50.608  31.982  48.791
ATOM    318  CD1 LEU    22      49.286  32.241  50.470
ATOM    319 1HD1 LEU    22      49.131  33.317  50.345
ATOM    320 2HD1 LEU    22      48.417  31.734  50.951
ATOM    321 3HD1 LEU    22      50.096  32.187  51.113
ATOM    322  CD2 LEU    22      49.826  30.114  49.131
ATOM    323 1HD2 LEU    22      50.612  29.959  49.900
ATOM    324 2HD2 LEU    22      48.935  29.519  49.491
ATOM    325 3HD2 LEU    22      50.088  29.819  48.146
ATOM    326  C   LEU    22      48.150  34.337  48.243
ATOM    327  O   LEU    22      48.936  35.227  48.574
ATOM    328  N   LEU    23      46.918  34.301  48.709
ATOM    329  H   LEU    23      46.424  33.491  48.395
ATOM    330  CA  LEU    23      46.252  35.195  49.637
ATOM    331  HA  LEU    23      46.674  36.181  49.533
ATOM    332  CB  LEU    23      44.775  35.416  49.064
ATOM    333 2HB  LEU    23      44.934  35.932  48.120
ATOM    334 3HB  LEU    23      44.283  34.472  48.949
ATOM    335  CG  LEU    23      43.972  36.302  49.995
ATOM    336  HG  LEU    23      43.848  35.803  50.886
ATOM    337  CD1 LEU    23      44.527  37.649  50.402
ATOM    338 1HD1 LEU    23      45.408  37.670  51.055
ATOM    339 2HD1 LEU    23      44.653  38.237  49.503
ATOM    340 3HD1 LEU    23      43.739  38.047  50.983
ATOM    341  CD2 LEU    23      42.578  36.406  49.374
ATOM    342 1HD2 LEU    23      41.948  36.958  50.089
ATOM    343 2HD2 LEU    23      42.628  37.043  48.454
ATOM    344 3HD2 LEU    23      42.175  35.395  49.256
ATOM    345  C   LEU    23      46.306  34.517  51.089
ATOM    346  O   LEU    23      46.155  33.278  51.212
ATOM    347  N   GLN    24      46.528  35.389  52.051
ATOM    348  H   GLN    24      46.914  36.301  51.758
ATOM    349  CA  GLN    24      46.507  34.963  53.459
ATOM    350  HA  GLN    24      46.517  33.870  53.358
ATOM    351  CB  GLN    24      47.703  35.449  54.201
ATOM    352 2HB  GLN    24      47.453  36.446  54.488
ATOM    353 3HB  GLN    24      47.941  34.852  55.056
ATOM    354  CG  GLN    24      49.043  35.334  53.356
ATOM    355 2HG  GLN    24      49.187  34.277  53.114
ATOM    356 3HG  GLN    24      49.072  35.821  52.381
ATOM    357  CD  GLN    24      50.311  35.838  54.092
ATOM    358  OE1 GLN    24      51.076  36.628  53.544
ATOM    359  NE2 GLN    24      50.640  35.356  55.259
ATOM    360 1HE2 GLN    24      51.511  35.721  55.656
ATOM    361 2HE2 GLN    24      49.995  34.693  55.694
ATOM    362  C   GLN    24      45.211  35.312  54.215
ATOM    363  O   GLN    24      44.573  36.339  53.916
ATOM    364  N   GLN    25      44.800  34.532  55.180
ATOM    365  H   GLN    25      45.441  33.734  55.283
ATOM    366  CA  GLN    25      43.652  34.768  56.151
ATOM    367  HA  GLN    25      42.730  34.911  55.613
ATOM    368  CB  GLN    25      43.436  33.636  57.158
ATOM    369 2HB  GLN    25      44.348  33.708  57.735
ATOM    370 3HB  GLN    25      42.587  33.929  57.834
ATOM    371  CG  GLN    25      43.350  32.192  56.656
ATOM    372 2HG  GLN    25      44.175  31.986  55.988
ATOM    373 3HG  GLN    25      43.480  31.539  57.549
ATOM    374  CD  GLN    25      42.080  31.967  55.897
ATOM    375  OE1 GLN    25      41.139  32.705  55.905
ATOM    376  NE2 GLN    25      42.113  30.961  55.044
ATOM    377 1HE2 GLN    25      41.345  30.870  54.444
ATOM    378 2HE2 GLN    25      42.962  30.369  54.967
ATOM    379  C   GLN    25      43.999  36.099  56.783
ATOM    380  O   GLN    25      45.208  36.408  56.953
ATOM    381  N   GLN    26      42.987  36.917  57.157
ATOM    382  H   GLN    26      41.978  36.567  57.197
ATOM    383  CA  GLN    26      43.263  38.189  57.691
ATOM    384  HA  GLN    26      44.321  38.433  57.682
ATOM    385  CB  GLN    26      42.661  39.148  56.711
ATOM    386 2HB  GLN    26      43.175  39.059  55.762
ATOM    387 3HB  GLN    26      41.615  38.855  56.480
ATOM    388  CG  GLN    26      42.644  40.669  56.965
ATOM    389 2HG  GLN    26      42.357  40.898  57.989
ATOM    390 3HG  GLN    26      43.719  40.972  56.796
ATOM    391  CD  GLN    26      41.717  41.486  56.034
ATOM    392  OE1 GLN    26      42.186  42.128  55.099
ATOM    393  NE2 GLN    26      40.407  41.409  56.032
ATOM    394 1HE2 GLN    26      39.900  41.891  55.269
ATOM    395 2HE2 GLN    26      39.959  40.752  56.660
ATOM    396  C   GLN    26      42.727  38.355  59.093
ATOM    397  O   GLN    26      43.536  38.784  59.875
ATOM    398  N   SER    27      41.467  37.978  59.367
ATOM    399  H   SER    27      40.961  37.601  58.565
ATOM    400  CA  SER    27      40.884  37.913  60.707
ATOM    401  HA  SER    27      41.162  38.731  61.381
ATOM    402  CB  SER    27      39.367  37.875  60.595
ATOM    403 2HB  SER    27      39.070  36.880  60.419
ATOM    404 3HB  SER    27      39.010  38.161  61.587
ATOM    405  OG  SER    27      38.853  38.776  59.607
ATOM    406  HG  SER    27      37.858  38.823  59.821
ATOM    407  C   SER    27      41.385  36.596  61.462
ATOM    408  O   SER    27      40.815  36.334  62.532
ATOM    409  N   ALA    28      42.293  35.867  60.833
ATOM    410  H   ALA    28      42.660  36.184  59.920
ATOM    411  CA  ALA    28      42.854  34.572  61.326
ATOM    412  HA  ALA    28      42.979  34.642  62.398
ATOM    413  CB  ALA    28      41.786  33.473  61.057
ATOM    414 1HB  ALA    28      41.928  33.252  60.003
ATOM    415 2HB  ALA    28      41.830  32.505  61.609
ATOM    416 3HB  ALA    28      40.844  33.972  61.197
ATOM    417  C   ALA    28      44.279  34.335  60.710
ATOM    418  O   ALA    28      45.051  35.258  60.409
ATOM    419  N   ALA    29      44.651  33.037  60.778
ATOM    420  H   ALA    29      43.947  32.284  60.775
ATOM    421  CA  ALA    29      46.029  32.588  60.377
ATOM    422  HA  ALA    29      46.676  33.429  60.069
ATOM    423  CB  ALA    29      46.529  31.850  61.563
ATOM    424 1HB  ALA    29      47.502  31.524  61.232
ATOM    425 2HB  ALA    29      46.625  32.542  62.454
ATOM    426 3HB  ALA    29      45.849  31.046  61.755
ATOM    427  C   ALA    29      46.046  31.751  59.074
ATOM    428  O   ALA    29      45.367  30.795  58.842
ATOM    429  N   GLY    30      47.070  32.020  58.265
ATOM    430  H   GLY    30      47.700  32.735  58.570
ATOM    431  CA  GLY    30      47.556  31.069  57.251
ATOM    432  HA2 GLY    30      48.633  31.052  57.255
ATOM    433  HA3 GLY    30      47.144  30.069  57.544
ATOM    434  C   GLY    30      47.028  31.305  55.858
ATOM    435  O   GLY    30      46.645  32.440  55.527
ATOM    436  N   SER    31      46.952  30.250  55.067
ATOM    437  H   SER    31      47.134  29.316  55.509
ATOM    438  CA  SER    31      46.614  30.336  53.635
ATOM    439  HA  SER    31      47.046  31.265  53.304
ATOM    440  CB  SER    31      47.317  29.249  52.821
ATOM    441 2HB  SER    31      48.356  29.328  53.144
ATOM    442 3HB  SER    31      46.765  28.322  52.974
ATOM    443  OG  SER    31      47.165  29.598  51.494
ATOM    444  HG  SER    31      47.233  28.761  50.978
ATOM    445  C   SER    31      45.125  30.406  53.318
ATOM    446  O   SER    31      44.438  29.756  54.071
ATOM    447  N   GLN    32      44.707  31.121  52.288
ATOM    448  H   GLN    32      45.356  31.778  51.932
ATOM    449  CA  GLN    32      43.262  31.043  51.890
ATOM    450  HA  GLN    32      42.739  30.767  52.675
ATOM    451  CB  GLN    32      42.932  32.502  51.535
ATOM    452 2HB  GLN    32      43.489  33.090  52.286
ATOM    453 3HB  GLN    32      43.328  32.741  50.590
ATOM    454  CG  GLN    32      41.395  32.732  51.600
ATOM    455 2HG  GLN    32      41.013  32.345  50.631
ATOM    456 3HG  GLN    32      40.917  32.153  52.380
ATOM    457  CD  GLN    32      40.925  34.188  51.761
ATOM    458  OE1 GLN    32      41.320  34.872  52.669
ATOM    459  NE2 GLN    32      40.139  34.634  50.817
ATOM    460 1HE2 GLN    32      39.930  35.600  50.873
ATOM    461 2HE2 GLN    32      39.857  34.103  50.046
ATOM    462  C   GLN    32      43.159  30.155  50.624
ATOM    463  O   GLN    32      42.175  30.168  49.997
ATOM    464  N   LYS    33      44.241  29.553  50.206
ATOM    465  H   LYS    33      45.126  29.644  50.707
ATOM    466  CA  LYS    33      44.234  28.473  49.177
ATOM    467  HA  LYS    33      45.215  28.212  48.872
ATOM    468  CB  LYS    33      43.476  27.252  49.614
ATOM    469 2HB  LYS    33      42.380  27.426  49.406
ATOM    470 3HB  LYS    33      43.705  26.424  48.899
ATOM    471  CG  LYS    33      43.763  26.778  51.102
ATOM    472 2HG  LYS    33      44.853  26.787  51.118
ATOM    473 3HG  LYS    33      43.458  27.534  51.870
ATOM    474  CD  LYS    33      43.093  25.389  51.374
ATOM    475 2HD  LYS    33      42.029  25.386  51.035
ATOM    476 3HD  LYS    33      43.672  24.685  50.812
ATOM    477  CE  LYS    33      43.205  24.965  52.840
ATOM    478 2HE  LYS    33      44.149  25.148  53.286
ATOM    479 3HE  LYS    33      42.447  25.454  53.502
ATOM    480  NZ  LYS    33      42.953  23.527  52.844
ATOM    481  HZ1 LYS    33      43.762  23.095  52.479
ATOM    482  HZ2 LYS    33      42.799  23.252  53.785
ATOM    483  HZ3 LYS    33      42.122  23.302  52.317
ATOM    484  C   LYS    33      43.808  28.879  47.736
ATOM    485  O   LYS    33      43.651  28.094  46.816
ATOM    486  N   GLU    34      43.676  30.231  47.558
ATOM    487  H   GLU    34      44.001  30.737  48.345
ATOM    488  CA  GLU    34      43.502  31.046  46.339
ATOM    489  HA  GLU    34      43.544  30.338  45.570
ATOM    490  CB  GLU    34      42.077  31.663  46.403
ATOM    491 2HB  GLU    34      41.840  32.299  45.481
ATOM    492 3HB  GLU    34      41.315  30.883  46.263
ATOM    493  CG  GLU    34      41.637  32.519  47.599
ATOM    494 2HG  GLU    34      41.942  32.054  48.505
ATOM    495 3HG  GLU    34      42.173  33.470  47.416
ATOM    496  CD  GLU    34      40.118  32.824  47.623
ATOM    497  OE1 GLU    34      39.469  32.823  48.710
ATOM    498  OE2 GLU    34      39.663  33.227  46.551
ATOM    499  C   GLU    34      44.498  32.123  46.093
ATOM    500  O   GLU    34      45.213  32.532  47.015
ATOM    501  N   GLY    35      44.490  32.739  44.943
ATOM    502  H   GLY    35      43.926  32.317  44.157
ATOM    503  CA  GLY    35      45.386  33.824  44.532
ATOM    504  HA2 GLY    35      44.852  34.784  44.676
ATOM    505  HA3 GLY    35      46.373  33.799  44.992
ATOM    506  C   GLY    35      45.687  33.781  43.016
ATOM    507  O   GLY    35      44.882  33.295  42.246
ATOM    508  N   PHE    36      46.816  34.214  42.476
ATOM    509  H   PHE    36      47.477  34.541  43.102
ATOM    510  CA  PHE    36      47.117  34.344  41.065
ATOM    511  HA  PHE    36      46.207  34.109  40.590
ATOM    512  CB  PHE    36      47.384  35.834  40.851
ATOM    513 2HB  PHE    36      47.049  36.006  39.824
ATOM    514 3HB  PHE    36      46.608  36.461  41.452
ATOM    515  CG  PHE    36      48.798  36.365  41.088
ATOM    516  CD1 PHE    36      49.828  35.988  40.190
ATOM    517  HD1 PHE    36      49.672  35.411  39.290
ATOM    518  CE1 PHE    36      51.076  36.498  40.442
ATOM    519  HE1 PHE    36      51.924  36.444  39.759
ATOM    520  CZ  PHE    36      51.377  37.243  41.621
ATOM    521  HZ  PHE    36      52.367  37.651  41.734
ATOM    522  CE2 PHE    36      50.380  37.592  42.524
ATOM    523  HE2 PHE    36      50.595  38.154  43.414
ATOM    524  CD2 PHE    36      49.086  37.026  42.331
ATOM    525  HD2 PHE    36      48.277  37.169  43.062
ATOM    526  C   PHE    36      48.121  33.350  40.460
ATOM    527  O   PHE    36      49.002  32.864  41.236
ATOM    528  N   VAL    37      47.994  33.120  39.164
ATOM    529  H   VAL    37      47.251  33.553  38.599
ATOM    530  CA  VAL    37      48.975  32.292  38.510
ATOM    531  HA  VAL    37      49.837  32.081  39.152
ATOM    532  CB  VAL    37      48.357  30.923  38.188
ATOM    533  HB  VAL    37      48.089  30.489  39.104
ATOM    534  CG1 VAL    37      47.182  30.909  37.166
ATOM    535 1HG1 VAL    37      47.577  31.016  36.138
ATOM    536 2HG1 VAL    37      46.774  29.873  37.217
ATOM    537 3HG1 VAL    37      46.459  31.721  37.376
ATOM    538  CG2 VAL    37      49.391  29.937  37.646
ATOM    539 1HG2 VAL    37      49.882  30.280  36.693
ATOM    540 2HG2 VAL    37      50.194  29.758  38.325
ATOM    541 3HG2 VAL    37      48.998  28.913  37.536
ATOM    542  C   VAL    37      49.571  32.949  37.250
ATOM    543  O   VAL    37      48.868  33.546  36.378
ATOM    544  N   SER    38      50.895  32.735  37.004
ATOM    545  H   SER    38      51.488  32.193  37.667
ATOM    546  CA  SER    38      51.607  33.308  35.880
ATOM    547  HA  SER    38      50.969  33.862  35.203
ATOM    548  CB  SER    38      52.681  34.345  36.368
ATOM    549 2HB  SER    38      52.270  34.847  37.246
ATOM    550 3HB  SER    38      53.568  33.749  36.618
ATOM    551  OG  SER    38      52.935  35.493  35.452
ATOM    552  HG  SER    38      53.605  36.053  35.901
ATOM    553  C   SER    38      52.240  32.172  35.105
ATOM    554  O   SER    38      52.986  31.434  35.690
ATOM    555  N   TYR    39      51.915  32.150  33.826
ATOM    556  H   TYR    39      51.320  32.862  33.474
ATOM    557  CA  TYR    39      52.457  31.124  32.875
ATOM    558  HA  TYR    39      52.674  30.202  33.411
ATOM    559  CB  TYR    39      51.321  30.892  31.832
ATOM    560 2HB  TYR    39      51.190  31.838  31.272
ATOM    561 3HB  TYR    39      51.666  30.214  31.098
ATOM    562  CG  TYR    39      49.955  30.438  32.360
ATOM    563  CD1 TYR    39      48.795  31.141  31.940
ATOM    564  HD1 TYR    39      48.738  31.909  31.199
ATOM    565  CE1 TYR    39      47.520  30.820  32.575
ATOM    566  HE1 TYR    39      46.609  31.345  32.402
ATOM    567  CZ  TYR    39      47.529  29.875  33.579
ATOM    568  OH  TYR    39      46.420  29.651  34.319
ATOM    569  HH  TYR    39      46.588  29.032  35.062
ATOM    570  CE2 TYR    39      48.675  29.236  34.014
ATOM    571  HE2 TYR    39      48.784  28.532  34.821
ATOM    572  CD2 TYR    39      49.878  29.568  33.421
ATOM    573  HD2 TYR    39      50.815  29.190  33.785
ATOM    574  C   TYR    39      53.695  31.600  32.209
ATOM    575  O   TYR    39      53.934  32.740  31.798
ATOM    576  N   ASP    40      54.526  30.604  31.881
ATOM    577  H   ASP    40      54.228  29.663  32.040
ATOM    578  CA  ASP    40      55.910  30.885  31.375
ATOM    579  HA  ASP    40      56.204  31.776  31.969
ATOM    580  CB  ASP    40      56.668  29.580  31.646
ATOM    581 2HB  ASP    40      56.536  29.285  32.726
ATOM    582 3HB  ASP    40      56.234  28.802  30.999
ATOM    583  CG  ASP    40      58.184  29.678  31.300
ATOM    584  OD1 ASP    40      58.955  29.688  32.278
ATOM    585  OD2 ASP    40      58.561  29.634  30.110
ATOM    586  C   ASP    40      56.042  31.201  29.878
ATOM    587  O   ASP    40      56.791  32.130  29.563
ATOM    588  N   ASN    41      55.261  30.579  28.992
ATOM    589  H   ASN    41      54.568  29.895  29.246
ATOM    590  CA  ASN    41      55.284  30.744  27.503
ATOM    591  HA  ASN    41      55.492  31.784  27.267
ATOM    592  CB  ASN    41      56.483  29.903  26.891
ATOM    593 2HB  ASN    41      56.396  29.992  25.823
ATOM    594 3HB  ASN    41      57.443  30.263  27.097
ATOM    595  CG  ASN    41      56.414  28.445  27.343
ATOM    596  OD1 ASN    41      55.828  27.589  26.718
ATOM    597  ND2 ASN    41      57.110  28.132  28.389
ATOM    598 1HD2 ASN    41      57.157  27.133  28.661
ATOM    599 2HD2 ASN    41      57.717  28.828  28.851
ATOM    600  C   ASN    41      54.015  30.254  26.819
ATOM    601  O   ASN    41      53.327  29.430  27.467
ATOM    602  N   PRO    42      53.626  30.717  25.594
ATOM    603  CD  PRO    42      54.376  31.639  24.743
ATOM    604 2HD  PRO    42      55.232  31.138  24.407
ATOM    605 3HD  PRO    42      54.600  32.498  25.422
ATOM    606  CG  PRO    42      53.389  32.254  23.763
ATOM    607 2HG  PRO    42      53.767  32.390  22.759
ATOM    608 3HG  PRO    42      53.000  33.093  24.178
ATOM    609  CB  PRO    42      52.408  31.146  23.602
ATOM    610 2HB  PRO    42      52.792  30.380  22.879
ATOM    611 3HB  PRO    42      51.475  31.490  23.234
ATOM    612  CA  PRO    42      52.257  30.476  25.020
ATOM    613  HA  PRO    42      51.616  31.106  25.649
ATOM    614  C   PRO    42      51.711  29.027  24.995
ATOM    615  O   PRO    42      50.494  28.851  25.191
ATOM    616  N   VAL    43      52.607  28.032  24.847
ATOM    617  H   VAL    43      53.524  28.259  24.482
ATOM    618  CA  VAL    43      52.079  26.632  24.748
ATOM    619  HA  VAL    43      51.097  26.674  24.206
ATOM    620  CB  VAL    43      53.019  25.748  23.762
ATOM    621  HB  VAL    43      54.078  25.725  24.034
ATOM    622  CG1 VAL    43      52.532  24.259  23.776
ATOM    623 1HG1 VAL    43      52.855  23.751  24.732
ATOM    624 2HG1 VAL    43      51.470  24.184  23.656
ATOM    625 3HG1 VAL    43      53.026  23.687  22.952
ATOM    626  CG2 VAL    43      52.995  26.241  22.347
ATOM    627 1HG2 VAL    43      53.549  27.152  22.211
ATOM    628 2HG2 VAL    43      53.423  25.445  21.723
ATOM    629 3HG2 VAL    43      51.958  26.306  21.988
ATOM    630  C   VAL    43      52.012  26.019  26.107
ATOM    631  O   VAL    43      51.033  25.354  26.357
ATOM    632  N   SER    44      53.030  26.147  26.987
ATOM    633  H   SER    44      53.929  26.538  26.650
ATOM    634  CA  SER    44      52.909  25.725  28.396
ATOM    635  HA  SER    44      52.816  24.652  28.377
ATOM    636  CB  SER    44      54.144  26.018  29.196
ATOM    637 2HB  SER    44      54.436  27.101  29.137
ATOM    638 3HB  SER    44      53.907  25.831  30.235
ATOM    639  OG  SER    44      55.204  25.164  28.816
ATOM    640  HG  SER    44      55.916  25.204  29.467
ATOM    641  C   SER    44      51.672  26.372  29.139
ATOM    642  O   SER    44      51.018  25.699  29.947
ATOM    643  N   ALA    45      51.465  27.739  28.929
ATOM    644  H   ALA    45      51.997  28.172  28.219
ATOM    645  CA  ALA    45      50.316  28.487  29.408
ATOM    646  HA  ALA    45      50.363  28.570  30.519
ATOM    647  CB  ALA    45      50.484  29.824  28.745
ATOM    648 1HB  ALA    45      49.654  30.435  29.052
ATOM    649 2HB  ALA    45      51.483  30.354  29.005
ATOM    650 3HB  ALA    45      50.457  29.947  27.712
ATOM    651  C   ALA    45      48.989  27.858  29.015
ATOM    652  O   ALA    45      48.248  27.523  29.889
ATOM    653  N   GLN    46      48.789  27.665  27.745
ATOM    654  H   GLN    46      49.580  27.945  27.185
ATOM    655  CA  GLN    46      47.655  26.939  27.122
ATOM    656  HA  GLN    46      46.776  27.554  27.288
ATOM    657  CB  GLN    46      47.933  26.702  25.581
ATOM    658 2HB  GLN    46      47.996  27.670  25.146
ATOM    659 3HB  GLN    46      48.856  26.032  25.344
ATOM    660  CG  GLN    46      46.788  26.018  24.896
ATOM    661 2HG  GLN    46      46.542  25.010  25.224
ATOM    662 3HG  GLN    46      45.856  26.600  24.988
ATOM    663  CD  GLN    46      47.201  25.992  23.377
ATOM    664  OE1 GLN    46      47.106  26.921  22.686
ATOM    665  NE2 GLN    46      47.795  24.884  22.937
ATOM    666 1HE2 GLN    46      48.176  24.873  22.017
ATOM    667 2HE2 GLN    46      48.044  24.204  23.666
ATOM    668  C   GLN    46      47.348  25.593  27.762
ATOM    669  O   GLN    46      46.240  25.208  28.039
ATOM    670  N   ALA    47      48.454  24.966  28.144
ATOM    671  H   ALA    47      49.340  25.334  27.835
ATOM    672  CA  ALA    47      48.346  23.663  28.838
ATOM    673  HA  ALA    47      47.490  23.149  28.359
ATOM    674  CB  ALA    47      49.676  22.891  28.619
ATOM    675 1HB  ALA    47      50.354  22.977  29.424
ATOM    676 2HB  ALA    47      49.414  21.802  28.403
ATOM    677 3HB  ALA    47      50.090  23.294  27.742
ATOM    678  C   ALA    47      47.993  23.772  30.341
ATOM    679  O   ALA    47      47.147  22.961  30.790
ATOM    680  N   ALA    48      48.615  24.659  31.101
ATOM    681  H   ALA    48      49.329  25.256  30.637
ATOM    682  CA  ALA    48      48.278  24.861  32.495
ATOM    683  HA  ALA    48      48.247  23.959  33.016
ATOM    684  CB  ALA    48      49.315  25.781  33.106
ATOM    685 1HB  ALA    48      48.888  26.008  34.106
ATOM    686 2HB  ALA    48      50.284  25.274  33.093
ATOM    687 3HB  ALA    48      49.433  26.797  32.665
ATOM    688  C   ALA    48      46.867  25.308  32.636
ATOM    689  O   ALA    48      46.179  24.779  33.456
ATOM    690  N   ILE    49      46.368  26.230  31.803
ATOM    691  H   ILE    49      46.949  26.586  31.072
ATOM    692  CA  ILE    49      45.039  26.824  32.046
ATOM    693  HA  ILE    49      44.905  26.964  33.054
ATOM    694  CB  ILE    49      44.929  28.304  31.462
ATOM    695  HB  ILE    49      45.799  28.866  31.525
ATOM    696  CG2 ILE    49      44.548  28.201  29.979
ATOM    697 1HG2 ILE    49      44.528  29.179  29.565
ATOM    698 2HG2 ILE    49      45.342  27.755  29.426
ATOM    699 3HG2 ILE    49      43.692  27.615  29.754
ATOM    700  CG1 ILE    49      43.884  29.186  32.217
ATOM    701 2HG1 ILE    49      43.003  28.475  32.261
ATOM    702 3HG1 ILE    49      44.090  29.329  33.295
ATOM    703  CD1 ILE    49      43.441  30.513  31.666
ATOM    704 1HD1 ILE    49      44.390  31.040  31.452
ATOM    705 2HD1 ILE    49      42.839  30.395  30.782
ATOM    706 3HD1 ILE    49      42.761  31.029  32.363
ATOM    707  C   ILE    49      43.870  25.880  31.715
ATOM    708  O   ILE    49      42.813  25.950  32.422
ATOM    709  N   GLN    50      44.119  24.921  30.808
ATOM    710  H   GLN    50      45.071  24.879  30.386
ATOM    711  CA  GLN    50      43.117  23.915  30.525
ATOM    712  HA  GLN    50      42.116  24.279  30.430
ATOM    713  CB  GLN    50      43.292  23.258  29.170
ATOM    714 2HB  GLN    50      44.249  22.829  29.022
ATOM    715 3HB  GLN    50      42.574  22.392  29.053
ATOM    716  CG  GLN    50      42.931  24.241  28.071
ATOM    717 2HG  GLN    50      41.845  24.379  28.276
ATOM    718 3HG  GLN    50      43.353  25.248  28.267
ATOM    719  CD  GLN    50      43.131  23.685  26.723
ATOM    720  OE1 GLN    50      42.275  23.265  26.004
ATOM    721  NE2 GLN    50      44.312  23.681  26.207
ATOM    722 1HE2 GLN    50      44.379  23.527  25.180
ATOM    723 2HE2 GLN    50      45.061  24.077  26.707
ATOM    724  C   GLN    50      42.999  22.803  31.572
ATOM    725  O   GLN    50      41.857  22.385  31.832
ATOM    726  N   ALA    51      44.046  22.397  32.250
ATOM    727  H   ALA    51      44.980  22.666  31.954
ATOM    728  CA  ALA    51      43.931  21.389  33.316
ATOM    729  HA  ALA    51      43.327  20.564  32.984
ATOM    730  CB  ALA    51      45.346  20.860  33.525
ATOM    731 1HB  ALA    51      45.732  20.494  32.589
ATOM    732 2HB  ALA    51      46.055  21.632  33.892
ATOM    733 3HB  ALA    51      45.206  20.023  34.161
ATOM    734  C   ALA    51      43.469  22.050  34.643
ATOM    735  O   ALA    51      43.027  21.347  35.568
ATOM    736  N   MET    52      43.744  23.331  34.846
ATOM    737  H   MET    52      44.080  23.830  34.015
ATOM    738  CA  MET    52      43.398  24.116  36.117
ATOM    739  HA  MET    52      43.634  23.510  36.936
ATOM    740  CB  MET    52      44.169  25.396  36.255
ATOM    741 2HB  MET    52      44.070  26.009  35.428
ATOM    742 3HB  MET    52      43.930  25.924  37.178
ATOM    743  CG  MET    52      45.624  24.982  36.518
ATOM    744 2HG  MET    52      45.649  24.369  37.428
ATOM    745 3HG  MET    52      45.946  24.310  35.729
ATOM    746  SD  MET    52      46.735  26.451  36.613
ATOM    747  CE  MET    52      46.614  26.935  38.328
ATOM    748 1HE  MET    52      46.774  26.044  38.882
ATOM    749 2HE  MET    52      47.418  27.660  38.474
ATOM    750 3HE  MET    52      45.610  27.364  38.547
ATOM    751  C   MET    52      41.850  24.302  36.151
ATOM    752  O   MET    52      41.313  24.605  37.252
ATOM    753  N   ASN    53      41.146  24.170  34.987
ATOM    754  H   ASN    53      41.740  24.025  34.132
ATOM    755  CA  ASN    53      39.738  23.928  34.844
ATOM    756  HA  ASN    53      39.187  24.833  35.066
ATOM    757  CB  ASN    53      39.560  23.595  33.340
ATOM    758 2HB  ASN    53      40.068  24.329  32.725
ATOM    759 3HB  ASN    53      39.919  22.603  33.118
ATOM    760  CG  ASN    53      38.061  23.774  32.940
ATOM    761  OD1 ASN    53      37.408  22.942  32.270
ATOM    762  ND2 ASN    53      37.548  24.960  33.205
ATOM    763 1HD2 ASN    53      36.571  25.048  33.020
ATOM    764 2HD2 ASN    53      38.104  25.704  33.547
ATOM    765  C   ASN    53      39.075  22.817  35.651
ATOM    766  O   ASN    53      37.912  22.957  36.042
ATOM    767  N   GLY    54      39.807  21.740  35.938
ATOM    768  H   GLY    54      40.731  21.583  35.616
ATOM    769  CA  GLY    54      39.366  20.805  36.986
ATOM    770  HA2 GLY    54      39.781  21.187  37.967
ATOM    771  HA3 GLY    54      38.205  20.755  37.074
ATOM    772  C   GLY    54      39.832  19.370  36.858
ATOM    773  O   GLY    54      39.231  18.349  37.161
ATOM    774  N   PHE    55      41.068  19.256  36.432
ATOM    775  H   PHE    55      41.641  20.037  36.143
ATOM    776  CA  PHE    55      41.944  18.051  36.586
ATOM    777  HA  PHE    55      41.431  17.119  36.504
ATOM    778  CB  PHE    55      43.047  18.023  35.460
ATOM    779 2HB  PHE    55      42.575  17.818  34.501
ATOM    780 3HB  PHE    55      43.664  18.919  35.532
ATOM    781  CG  PHE    55      44.038  16.916  35.605
ATOM    782  CD1 PHE    55      45.330  17.181  36.151
ATOM    783  HD1 PHE    55      45.560  18.173  36.458
ATOM    784  CE1 PHE    55      46.206  16.090  36.301
ATOM    785  HE1 PHE    55      47.236  16.231  36.665
ATOM    786  CZ  PHE    55      45.706  14.780  36.104
ATOM    787  HZ  PHE    55      46.373  13.945  36.081
ATOM    788  CE2 PHE    55      44.409  14.565  35.683
ATOM    789  HE2 PHE    55      44.133  13.506  35.495
ATOM    790  CD2 PHE    55      43.577  15.626  35.390
ATOM    791  HD2 PHE    55      42.603  15.473  35.045
ATOM    792  C   PHE    55      42.404  18.055  38.059
ATOM    793  O   PHE    55      41.904  18.853  38.924
ATOM    794  N   GLN    56      43.297  17.176  38.479
ATOM    795  H   GLN    56      43.705  16.538  37.897
ATOM    796  CA  GLN    56      43.564  16.873  39.933
ATOM    797  HA  GLN    56      43.403  17.841  40.451
ATOM    798  CB  GLN    56      42.542  15.913  40.531
ATOM    799 2HB  GLN    56      42.795  15.688  41.539
ATOM    800 3HB  GLN    56      41.594  16.324  40.508
ATOM    801  CG  GLN    56      42.550  14.523  40.001
ATOM    802 2HG  GLN    56      42.200  14.454  39.008
ATOM    803 3HG  GLN    56      43.511  14.055  40.071
ATOM    804  CD  GLN    56      41.530  13.682  40.853
ATOM    805  OE1 GLN    56      40.319  13.798  40.642
ATOM    806  NE2 GLN    56      41.939  12.749  41.688
ATOM    807 1HE2 GLN    56      41.271  12.118  42.030
ATOM    808 2HE2 GLN    56      42.950  12.600  41.860
ATOM    809  C   GLN    56      45.029  16.419  40.125
ATOM    810  O   GLN    56      45.531  15.674  39.234
ATOM    811  N   ILE    57      45.714  16.692  41.261
ATOM    812  H   ILE    57      45.245  17.417  41.885
ATOM    813  CA  ILE    57      47.036  16.066  41.618
ATOM    814  HA  ILE    57      47.219  15.417  40.855
ATOM    815  CB  ILE    57      48.226  17.103  41.746
ATOM    816  HB  ILE    57      47.981  17.802  42.536
ATOM    817  CG2 ILE    57      49.492  16.359  42.037
ATOM    818 1HG2 ILE    57      49.670  16.028  43.119
ATOM    819 2HG2 ILE    57      49.480  15.459  41.412
ATOM    820 3HG2 ILE    57      50.392  16.924  41.877
ATOM    821  CG1 ILE    57      48.349  18.029  40.512
ATOM    822 2HG1 ILE    57      48.545  17.456  39.650
ATOM    823 3HG1 ILE    57      47.407  18.591  40.361
ATOM    824  CD1 ILE    57      49.444  19.147  40.564
ATOM    825 1HD1 ILE    57      50.389  18.562  40.549
ATOM    826 2HD1 ILE    57      49.189  19.724  39.673
ATOM    827 3HD1 ILE    57      49.430  19.721  41.472
ATOM    828  C   ILE    57      46.836  15.225  42.835
ATOM    829  O   ILE    57      47.403  14.120  42.922
ATOM    830  N   GLY    58      46.140  15.823  43.842
ATOM    831  H   GLY    58      45.898  16.782  43.762
ATOM    832  CA  GLY    58      45.586  15.044  45.002
ATOM    833  HA2 GLY    58      46.149  14.132  45.219
ATOM    834  HA3 GLY    58      45.387  15.789  45.758
ATOM    835  C   GLY    58      44.222  14.454  44.565
ATOM    836  O   GLY    58      44.189  13.906  43.473
ATOM    837  N   MET    59      43.213  14.672  45.384
ATOM    838  H   MET    59      43.574  15.030  46.238
ATOM    839  CA  MET    59      41.840  14.279  45.223
ATOM    840  HA  MET    59      41.761  13.685  44.320
ATOM    841  CB  MET    59      41.357  13.391  46.316
ATOM    842 2HB  MET    59      41.338  13.940  47.230
ATOM    843 3HB  MET    59      40.342  13.085  46.028
ATOM    844  CG  MET    59      42.277  12.230  46.512
ATOM    845 2HG  MET    59      42.424  11.837  45.550
ATOM    846 3HG  MET    59      43.209  12.445  46.948
ATOM    847  SD  MET    59      41.377  11.006  47.544
ATOM    848  CE  MET    59      42.713   9.834  47.902
ATOM    849 1HE  MET    59      43.492  10.431  48.377
ATOM    850 2HE  MET    59      42.248   9.120  48.593
ATOM    851 3HE  MET    59      42.994   9.407  47.002
ATOM    852  C   MET    59      40.874  15.390  44.856
ATOM    853  O   MET    59      39.836  15.007  44.277
ATOM    854  N   LYS    60      41.204  16.606  45.233
ATOM    855  H   LYS    60      42.160  16.718  45.632
ATOM    856  CA  LYS    60      40.432  17.807  45.023
ATOM    857  HA  LYS    60      39.377  17.524  44.992
ATOM    858  CB  LYS    60      40.679  18.820  46.178
ATOM    859 2HB  LYS    60      41.703  19.186  46.171
ATOM    860 3HB  LYS    60      40.085  19.677  45.941
ATOM    861  CG  LYS    60      40.338  18.324  47.599
ATOM    862 2HG  LYS    60      39.429  17.771  47.581
ATOM    863 3HG  LYS    60      41.080  17.666  47.955
ATOM    864  CD  LYS    60      40.248  19.473  48.626
ATOM    865 2HD  LYS    60      39.826  19.053  49.497
ATOM    866 3HD  LYS    60      41.262  19.863  48.808
ATOM    867  CE  LYS    60      39.446  20.648  48.130
ATOM    868 2HE  LYS    60      39.960  20.987  47.251
ATOM    869 3HE  LYS    60      38.484  20.290  47.825
ATOM    870  NZ  LYS    60      39.241  21.733  49.130
ATOM    871  HZ1 LYS    60      40.097  22.188  49.482
ATOM    872  HZ2 LYS    60      38.808  22.517  48.694
ATOM    873  HZ3 LYS    60      38.655  21.389  49.880
ATOM    874  C   LYS    60      40.743  18.428  43.666
ATOM    875  O   LYS    60      41.876  18.793  43.400
ATOM    876  N   ARG    61      39.762  18.486  42.803
ATOM    877  H   ARG    61      38.852  18.227  43.206
ATOM    878  CA  ARG    61      39.819  18.994  41.421
ATOM    879  HA  ARG    61      40.685  18.576  40.983
ATOM    880  CB  ARG    61      38.651  18.492  40.539
ATOM    881 2HB  ARG    61      37.669  18.714  41.090
ATOM    882 3HB  ARG    61      38.674  18.991  39.613
ATOM    883  CG  ARG    61      38.790  16.958  40.271
ATOM    884 2HG  ARG    61      39.693  16.778  39.650
ATOM    885 3HG  ARG    61      38.841  16.422  41.153
ATOM    886  CD  ARG    61      37.672  16.228  39.430
ATOM    887 2HD  ARG    61      36.678  16.469  39.778
ATOM    888 3HD  ARG    61      37.752  16.552  38.410
ATOM    889  NE  ARG    61      37.972  14.802  39.263
ATOM    890  HE  ARG    61      38.923  14.604  39.218
ATOM    891  CZ  ARG    61      37.072  13.795  39.232
ATOM    892  NH1 ARG    61      35.746  13.964  39.238
ATOM    893 1HH1 ARG    61      35.254  14.862  39.331
ATOM    894 2HH1 ARG    61      35.160  13.130  39.341
ATOM    895  NH2 ARG    61      37.541  12.545  39.163
ATOM    896 1HH2 ARG    61      38.521  12.505  39.166
ATOM    897 2HH2 ARG    61      36.906  11.773  39.099
ATOM    898  C   ARG    61      39.985  20.559  41.376
ATOM    899  O   ARG    61      39.253  21.259  42.087
ATOM    900  N   LEU    62      41.056  20.974  40.590
ATOM    901  H   LEU    62      41.428  20.258  40.008
ATOM    902  CA  LEU    62      41.538  22.351  40.459
ATOM    903  HA  LEU    62      41.601  22.822  41.426
ATOM    904  CB  LEU    62      42.887  22.413  39.707
ATOM    905 2HB  LEU    62      42.738  22.156  38.674
ATOM    906 3HB  LEU    62      43.181  23.494  39.602
ATOM    907  CG  LEU    62      44.054  21.620  40.275
ATOM    908  HG  LEU    62      43.731  20.557  40.383
ATOM    909  CD1 LEU    62      45.156  21.507  39.209
ATOM    910 1HD1 LEU    62      45.389  22.539  38.876
ATOM    911 2HD1 LEU    62      45.988  20.969  39.594
ATOM    912 3HD1 LEU    62      44.646  20.980  38.372
ATOM    913  CD2 LEU    62      44.689  22.097  41.606
ATOM    914 1HD2 LEU    62      45.649  21.527  41.838
ATOM    915 2HD2 LEU    62      44.931  23.152  41.544
ATOM    916 3HD2 LEU    62      44.135  21.941  42.492
ATOM    917  C   LEU    62      40.385  23.320  40.010
ATOM    918  O   LEU    62      39.392  22.886  39.437
ATOM    919  N   LYS    63      40.675  24.649  40.221
ATOM    920  H   LYS    63      41.525  24.940  40.617
ATOM    921  CA  LYS    63      39.823  25.852  39.928
ATOM    922  HA  LYS    63      39.073  25.489  39.167
ATOM    923  CB  LYS    63      39.141  26.216  41.278
ATOM    924 2HB  LYS    63      38.688  25.287  41.602
ATOM    925 3HB  LYS    63      39.883  26.514  42.048
ATOM    926  CG  LYS    63      38.055  27.301  41.185
ATOM    927 2HG  LYS    63      38.478  28.199  40.787
ATOM    928 3HG  LYS    63      37.259  26.802  40.572
ATOM    929  CD  LYS    63      37.482  27.572  42.587
ATOM    930 2HD  LYS    63      36.863  26.655  42.868
ATOM    931 3HD  LYS    63      38.245  27.703  43.361
ATOM    932  CE  LYS    63      36.646  28.877  42.490
ATOM    933 2HE  LYS    63      37.308  29.711  42.705
ATOM    934 3HE  LYS    63      36.179  29.033  41.506
ATOM    935  NZ  LYS    63      35.605  28.820  43.501
ATOM    936  HZ1 LYS    63      34.857  28.176  43.214
ATOM    937  HZ2 LYS    63      36.000  28.644  44.401
ATOM    938  HZ3 LYS    63      35.074  29.609  43.506
ATOM    939  C   LYS    63      40.666  27.025  39.375
ATOM    940  O   LYS    63      41.612  27.384  40.017
ATOM    941  N   VAL    64      40.136  27.690  38.299
ATOM    942  H   VAL    64      39.217  27.377  37.954
ATOM    943  CA  VAL    64      40.806  28.713  37.516
ATOM    944  HA  VAL    64      41.285  29.341  38.229
ATOM    945  CB  VAL    64      41.952  28.173  36.552
ATOM    946  HB  VAL    64      42.522  27.411  37.063
ATOM    947  CG1 VAL    64      41.446  27.565  35.223
ATOM    948 1HG1 VAL    64      41.153  28.334  34.500
ATOM    949 2HG1 VAL    64      42.154  26.878  34.813
ATOM    950 3HG1 VAL    64      40.562  26.845  35.355
ATOM    951  CG2 VAL    64      42.922  29.276  36.210
ATOM    952 1HG2 VAL    64      43.946  28.903  35.996
ATOM    953 2HG2 VAL    64      42.565  29.981  35.437
ATOM    954 3HG2 VAL    64      42.979  29.935  37.073
ATOM    955  C   VAL    64      39.861  29.660  36.782
ATOM    956  O   VAL    64      38.716  29.285  36.504
ATOM    957  N   GLN    65      40.258  30.905  36.561
ATOM    958  H   GLN    65      41.073  31.205  37.056
ATOM    959  CA  GLN    65      39.425  31.992  35.963
ATOM    960  HA  GLN    65      38.921  31.624  35.076
ATOM    961  CB  GLN    65      38.379  32.357  36.987
ATOM    962 2HB  GLN    65      37.775  31.482  37.189
ATOM    963 3HB  GLN    65      38.927  32.638  37.877
ATOM    964  CG  GLN    65      37.504  33.607  36.712
ATOM    965 2HG  GLN    65      38.080  34.451  36.471
ATOM    966 3HG  GLN    65      36.833  33.378  35.977
ATOM    967  CD  GLN    65      36.603  33.972  37.880
ATOM    968  OE1 GLN    65      37.055  34.369  38.928
ATOM    969  NE2 GLN    65      35.261  33.956  37.769
ATOM    970 1HE2 GLN    65      34.696  34.114  38.608
ATOM    971 2HE2 GLN    65      34.779  33.746  36.925
ATOM    972  C   GLN    65      40.255  33.257  35.458
ATOM    973  O   GLN    65      41.133  33.808  36.147
ATOM    974  N   LEU    66      40.019  33.709  34.194
ATOM    975  H   LEU    66      39.217  33.428  33.599
ATOM    976  CA  LEU    66      40.806  34.715  33.516
ATOM    977  HA  LEU    66      41.861  34.566  33.920
ATOM    978  CB  LEU    66      40.772  34.548  31.969
ATOM    979 2HB  LEU    66      40.772  33.544  31.746
ATOM    980 3HB  LEU    66      39.878  34.957  31.522
ATOM    981  CG  LEU    66      41.950  35.140  31.296
ATOM    982  HG  LEU    66      42.129  36.181  31.647
ATOM    983  CD1 LEU    66      43.190  34.368  31.680
ATOM    984 1HD1 LEU    66      43.456  34.593  32.689
ATOM    985 2HD1 LEU    66      43.013  33.287  31.567
ATOM    986 3HD1 LEU    66      44.030  34.682  31.051
ATOM    987  CD2 LEU    66      41.722  35.180  29.761
ATOM    988 1HD2 LEU    66      40.824  35.860  29.562
ATOM    989 2HD2 LEU    66      42.506  35.707  29.206
ATOM    990 3HD2 LEU    66      41.571  34.188  29.388
ATOM    991  C   LEU    66      40.472  36.092  33.940
ATOM    992  O   LEU    66      39.281  36.405  34.014
ATOM    993  N   LYS    67      41.493  36.921  34.189
ATOM    994  H   LYS    67      42.467  36.598  34.179
ATOM    995  CA  LYS    67      41.289  38.324  34.478
ATOM    996  HA  LYS    67      40.238  38.542  34.683
ATOM    997  CB  LYS    67      42.136  38.735  35.663
ATOM    998 2HB  LYS    67      43.170  38.612  35.461
ATOM    999 3HB  LYS    67      41.958  39.747  35.960
ATOM   1000  CG  LYS    67      41.914  37.965  36.979
ATOM   1001 2HG  LYS    67      42.236  36.943  36.867
ATOM   1002 3HG  LYS    67      42.496  38.433  37.771
ATOM   1003  CD  LYS    67      40.499  37.966  37.368
ATOM   1004 2HD  LYS    67      40.262  39.044  37.415
ATOM   1005 3HD  LYS    67      39.871  37.547  36.654
ATOM   1006  CE  LYS    67      40.314  37.309  38.729
ATOM   1007 2HE  LYS    67      40.815  36.337  38.598
ATOM   1008 3HE  LYS    67      40.857  37.868  39.507
ATOM   1009  NZ  LYS    67      38.908  37.130  39.165
ATOM   1010  HZ1 LYS    67      38.413  38.036  39.250
ATOM   1011  HZ2 LYS    67      38.288  36.710  38.439
ATOM   1012  HZ3 LYS    67      38.744  36.629  40.058
ATOM   1013  C   LYS    67      41.757  39.020  33.227
ATOM   1014  O   LYS    67      42.962  38.927  32.812
ATOM   1015  N   ARG    68      40.846  39.906  32.785
ATOM   1016  H   ARG    68      39.936  39.883  33.232
ATOM   1017  CA  ARG    68      41.025  40.759  31.592
ATOM   1018  HA  ARG    68      42.044  40.696  31.170
ATOM   1019  CB  ARG    68      40.051  40.255  30.488
ATOM   1020 2HB  ARG    68      39.049  40.286  30.768
ATOM   1021 3HB  ARG    68      40.187  41.035  29.681
ATOM   1022  CG  ARG    68      40.250  38.834  29.889
ATOM   1023 2HG  ARG    68      41.232  38.526  29.431
ATOM   1024 3HG  ARG    68      40.080  38.134  30.749
ATOM   1025  CD  ARG    68      39.183  38.389  28.884
ATOM   1026 2HD  ARG    68      39.044  37.297  29.078
ATOM   1027 3HD  ARG    68      38.278  38.932  29.135
ATOM   1028  NE  ARG    68      39.600  38.652  27.524
ATOM   1029  HE  ARG    68      40.060  39.505  27.466
ATOM   1030  CZ  ARG    68      39.473  37.948  26.407
ATOM   1031  NH1 ARG    68      38.921  36.779  26.366
ATOM   1032 1HH1 ARG    68      38.711  36.227  27.159
ATOM   1033 2HH1 ARG    68      38.722  36.329  25.492
ATOM   1034  NH2 ARG    68      39.764  38.521  25.230
ATOM   1035 1HH2 ARG    68      40.239  39.403  25.339
ATOM   1036 2HH2 ARG    68      39.820  37.972  24.422
ATOM   1037  C   ARG    68      40.678  42.177  32.062
ATOM   1038  O   ARG    68      39.972  42.436  33.074
ATOM   1039  N   SER    69      41.317  43.187  31.477
ATOM   1040  H   SER    69      41.993  43.003  30.718
ATOM   1041  CA  SER    69      41.210  44.600  31.961
ATOM   1042  HA  SER    69      41.032  44.540  33.028
ATOM   1043  CB  SER    69      42.484  45.375  31.676
ATOM   1044 2HB  SER    69      42.447  45.623  30.623
ATOM   1045 3HB  SER    69      42.675  46.229  32.400
ATOM   1046  OG  SER    69      43.575  44.636  31.927
ATOM   1047  HG  SER    69      43.509  44.004  31.170
ATOM   1048  C   SER    69      39.963  45.238  31.263
ATOM   1049  O   SER    69      39.278  44.594  30.436
ATOM   1050  N   LYS    70      39.722  46.495  31.550
ATOM   1051  H   LYS    70      40.268  47.080  32.161
ATOM   1052  CA  LYS    70      38.495  47.093  30.996
ATOM   1053  HA  LYS    70      37.662  46.375  31.195
ATOM   1054  CB  LYS    70      38.192  48.446  31.551
ATOM   1055 2HB  LYS    70      38.474  48.475  32.622
ATOM   1056 3HB  LYS    70      38.840  49.255  31.133
ATOM   1057  CG  LYS    70      36.716  48.859  31.328
ATOM   1058 2HG  LYS    70      36.614  49.189  30.275
ATOM   1059 3HG  LYS    70      36.064  47.991  31.569
ATOM   1060  CD  LYS    70      36.288  50.084  32.244
ATOM   1061 2HD  LYS    70      36.377  49.763  33.302
ATOM   1062 3HD  LYS    70      37.102  50.722  32.027
ATOM   1063  CE  LYS    70      34.936  50.696  31.836
ATOM   1064 2HE  LYS    70      34.867  50.927  30.793
ATOM   1065 3HE  LYS    70      34.226  49.939  32.165
ATOM   1066  NZ  LYS    70      34.699  51.998  32.518
ATOM   1067  HZ1 LYS    70      34.659  51.980  33.572
ATOM   1068  HZ2 LYS    70      35.378  52.650  32.178
ATOM   1069  HZ3 LYS    70      33.827  52.500  32.222
ATOM   1070  C   LYS    70      38.423  47.164  29.452
ATOM   1071  O   LYS    70      37.339  47.024  28.913
ATOM   1072  N   ASN    71      39.546  47.191  28.822
ATOM   1073  H   ASN    71      40.314  47.465  29.456
ATOM   1074  CA  ASN    71      39.671  47.511  27.437
ATOM   1075  HA  ASN    71      38.725  48.125  27.246
ATOM   1076  CB  ASN    71      40.892  48.440  27.234
ATOM   1077 2HB  ASN    71      41.018  48.736  26.210
ATOM   1078 3HB  ASN    71      40.788  49.344  27.817
ATOM   1079  CG  ASN    71      42.312  47.996  27.626
ATOM   1080  OD1 ASN    71      42.487  47.086  28.422
ATOM   1081  ND2 ASN    71      43.371  48.589  27.128
ATOM   1082 1HD2 ASN    71      44.284  48.599  27.539
ATOM   1083 2HD2 ASN    71      43.237  49.157  26.355
ATOM   1084  C   ASN    71      39.774  46.323  26.522
ATOM   1085  O   ASN    71      40.220  46.432  25.394
ATOM   1086  N   ASP    72      39.409  45.158  27.082
ATOM   1087  H   ASP    72      38.958  45.268  27.995
ATOM   1088  CA  ASP    72      39.437  43.770  26.531
ATOM   1089  HA  ASP    72      39.352  43.843  25.389
ATOM   1090  CB  ASP    72      40.729  43.068  26.839
ATOM   1091 2HB  ASP    72      41.587  43.702  26.513
ATOM   1092 3HB  ASP    72      40.937  43.069  27.932
ATOM   1093  CG  ASP    72      40.920  41.631  26.280
ATOM   1094  OD1 ASP    72      40.693  41.389  25.060
ATOM   1095  OD2 ASP    72      41.138  40.729  27.090
ATOM   1096  C   ASP    72      38.259  42.901  27.009
ATOM   1097  O   ASP    72      37.788  41.987  26.294
ATOM   1098  N   SER    73      37.712  43.203  28.225
ATOM   1099  H   SER    73      38.149  43.867  28.897
ATOM   1100  CA  SER    73      36.667  42.414  28.866
ATOM   1101  HA  SER    73      37.094  41.395  28.827
ATOM   1102  CB  SER    73      36.536  42.836  30.329
ATOM   1103 2HB  SER    73      35.727  42.155  30.694
ATOM   1104 3HB  SER    73      37.461  42.623  30.843
ATOM   1105  OG  SER    73      36.250  44.191  30.423
ATOM   1106  HG  SER    73      36.135  44.358  31.375
ATOM   1107  C   SER    73      35.264  42.219  28.136
ATOM   1108  O   SER    73      34.466  41.396  28.573
ATOM   1109  N   LYS    74      35.006  42.978  27.032
ATOM   1110  H   LYS    74      35.691  43.636  26.636
ATOM   1111  CA  LYS    74      33.731  42.849  26.236
ATOM   1112  HA  LYS    74      33.094  43.530  26.742
ATOM   1113  CB  LYS    74      34.011  43.506  24.848
ATOM   1114 2HB  LYS    74      34.462  44.553  24.935
ATOM   1115 3HB  LYS    74      34.728  42.849  24.429
ATOM   1116  CG  LYS    74      32.724  43.706  24.041
ATOM   1117 2HG  LYS    74      32.256  42.792  23.850
ATOM   1118 3HG  LYS    74      32.063  44.349  24.714
ATOM   1119  CD  LYS    74      32.958  44.489  22.728
ATOM   1120 2HD  LYS    74      31.933  44.726  22.361
ATOM   1121 3HD  LYS    74      33.555  45.341  23.070
ATOM   1122  CE  LYS    74      33.571  43.649  21.630
ATOM   1123 2HE  LYS    74      34.596  43.519  21.843
ATOM   1124 3HE  LYS    74      33.056  42.710  21.555
ATOM   1125  NZ  LYS    74      33.527  44.342  20.315
ATOM   1126  HZ1 LYS    74      32.582  44.622  20.046
ATOM   1127  HZ2 LYS    74      34.104  45.174  20.350
ATOM   1128  HZ3 LYS    74      33.789  43.718  19.548
ATOM   1129  C   LYS    74      33.105  41.440  26.174
ATOM   1130  O   LYS    74      31.894  41.363  26.494
ATOM   1131  OXT LYS    74      33.776  40.504  25.692
END   
